# Supplementary material for: Comparative Genomics of Mortierellaceae Provides Insights into Lipid Metabolism: Two Novel Types of Fatty Acid Synthase
Source: J Fungi (Basel). 2022 Aug 23;8(9):891. doi: 10.3390/jof8090891 (PMC9503022; doi:10.3390/jof8090891)
Supplement: Supplementary file 1 [file jof-08-00891-s001.zip]

Archive with 6 entries (6 files):
- Supplementary Figure S1.pdf
- Supplementary Figure S2.pdf
- Supplementary File S1.txt
- Supplementary File S2.fasta
- Supplementary File S3.txt
- Supplementary Table S1.pdf
