# Supplementary material for: Comparative Genomics of Mortierellaceae Provides Insights into Lipid Metabolism: Two Novel Types of Fatty Acid Synthase
Source: J Fungi (Basel). 2022 Aug 23;8(9):891. doi: 10.3390/jof8090891 (PMC9503022; doi:10.3390/jof8090891)
Supplement: Supplementary file 1 [file jof-08-00891-s001.zip › Supplementary File S1.txt]

>Dissophora-globulifera_REB_010B_beta
MTTTLQSNLTRPLTLKQGASEVQILVPSDVWVAAEQIREEFRISSNKAADDAPSAAAGADSNSDDQESEMLLVARFLKFA
TDKSEQNEQFIPVVRTVFLFFVAKYLKGNDIHAVTRKLSKDTRVTIINSFYSALVFLRAASALAPGEYTQPPSALFAAAS
EQKAKIFAVFGGQGNIEDYFEELADIYTTYTPLVQDYIEEMAALLREHARSDDASVFHSKGLDVMGWIRNPDSKPDVAYL
LSAPVSLPLIGLLQLMHYYVMLKVLDQTPGQVRDTIVGSTGHSQGIVSSVAISASGTFEEFIVNSRKTLGLLFWLGTRSQ
QVYPSTTLNPAILQDSLSNNEGNPTPMLAVNQLRAAEVFKYVDATNRHLPEDRQIKIALINGPRSVICTGPPQSLYGLNL
ALRKLKAPTGLEQGRVPHSQRKIKFSSRFLPITSPFHSSYLDGAAAIIEQDIIRDDLAFDHTRMTIPVYSTDSGKDVSGS
PTVTMDVVHQILSLSVHWEKATAIAGLTHIIDFGPGGTSGVGSMTARNKDGTGVQIVIAGATEGVNKDLSYKPDLFDTNP
ASLRYAPNWATQFQPKLVRSSNGDVHIDTRMSRLLSKPPLMVAGMTPSTVNEVFTSAVMNAGYHVELAGGGHYNEAAIRS
RVKKLMHLTTPGAGITLNTLFINVRQWGFQSPLVPKLRREGLPMEGFCCAAGVPSLEVANEFIADMHSAGIRHISFKPGS
TDSIRQVLSIAAANPEMPIILQWTGGRAGGHHSFEDFYQPILDTYSAIRRHPNVVLVAGSGFGGAEDTYPYLTGDWSVQF
DYPPMPFDGMLFGSRMMVAKEGLASLAAKQAIVDAPGVSDSEWEKTYKGAAGGVITVSSEMGEPIHKIATRGVRLWKEMD
DTIFALPKDKRAAALLAKKDYIIKRLNADFQKVWFGKKANGSVADLQDMTYEEVINRMIELLFVKHEERWIDHSHRNLLG
DVLRRIEERFVGVEKNSIVQTYSQLDIPFNFSQEFIDTYPLTKTQLLTTEDVGYFLFLMNRRGQKPVPFIPVLDKDFEVW
FKKDSLWQSEDLAAVVDQDVQRTCILQGPMAARYATEANVPVKVILDDIFHSHIASLKERYYENSDANIPQVEYFGGKPV
SFQSALAAISPLVKIDLYEDGKVKMVETSILESSLPRSEDWVEFLAGADPSWFRALLTTPAVIQGKKFLDNPLTRIFRPR
VSQAVQFEYTGEKLHTVTIYDRRPWSASSKSDDLSPSLRARLQPNELIEVVLVEKNGERLIPFPLLFHYIPEKGYAPIHE
VMEGRNERIKEFYHKLWFPSVEEGRFGACLATDAFTEQYTCSGESVHTAEIKEFCQAVGNQAEIYVERRQKVVYAPMDFA
IVVGWKSIIQAIFPKSIDGDLLKLVHLSNGFRMIDGAESLKQGDIVDTVAEIKAVINNDSGKLVKVKGVVLRDGKAVMEV
TSEFLYRGVFTDYDNTFQKIEELPMEVKLASAKDVAVLKSKEWIHWVEGEHTIGPNASLVFRLNTVVRFKNKTLFSHVET
TGTVSMQISTKEHVEIATVNYISEEETHGNPVLGYLKRNGSPIEQAIHFENGGYSVMPEGANSSEVIAPYSNEPYAKVSG
DFNPIHVNPYFADLAELPGTITHGMWTSASTRKFVETFAAENHPQRVTSYEVNFLSMVLPQDRLSTKLSHIGMINGKKII
KVETVNQNGSKVLEGTAEIDQPTIAYVFTGQGSQEQGMGMALYDSSPVAKEIWQRADKHFLENYGFSILDIVRNNPNKKT
IHFGGPKGNAIRQNYMSMRYDLVGQDGSIESLPLFPGINETTHFYTFQSPNGLLAATQFTQPALTLMEKAAFEDMRSKGL
IQANCAFAGHSLGEYSALAAIGEVLPIESLVDVVFYRGMTMQVAVPRDQQGRSNYGMVAINPSRVSPTFNDSALRYVVDA
IARQSNGLLEIVNENVENWQYVAAGELSNLDALSTVLNYIKVQKIDLQKLMETMPLEEVKKHLSQIIAGALEKVAEKLAK
DGLIKPERGVATIPLAGIDVPFHSSFLLSGVAPFRTYLAKKINPTFINVPLLTAKYIPNLTAQPFSIEKSYIEGVYNLTS
SPRLGKVLKNWVDTKLTAKQQQRLGYTLLVELLAYQFASPVRWIETQDRLFKEYNVVRLIEVGPSPTLCGMAQRTLKSKY
EAYDDALTFQRSTLCSSKDAKEIYYAFDNVESSAPAPAAAAPAAPVARAAPVAVAAPAPVASAGPASAVADAPIKAIEIL
HVIVAQKLKKTVEEVPLSKAIKDLVGGK
>Dissophora-globulifera_REB_010B_alpha
SGFPEKGEETPLEELANGLQGNFNGALGKQTTSLISKMIGSKMPGGFTLSTAKGYLQKTHGLGSVRADGALLLGLTLEPA
ARLGGVPEANAWLDTVAQTYARRAGVSLGASAAPAGGAPVMMAAAPAGAGAPAAVAEAPIKAMEILHVIVAQKIKKTVDE
VPLSKAIKDLVGGKSTLQNEILGDLQKEFGSSGFPEKGEETPLEDLGKALQGNFNGALGKQTTSLISKMIGSKMPGGFTQ
SSAKGYLAASYGFGPLRADGALLFGLTMEPNARLGSEAEAKTWLDSVAQVYARRAGISLGGGGGGAVSGGAVGGAVMNSE
EFNQFQAKQNAMMYQHLEIYARYLEKDLRAGEKLYEEEKLATVRLQASIDQWMAEHGDYYAEGIKPAFSVKMARKYDSHW
NWVRQDALSLLYDMIFGRLTVVDREVVAQCIHVMNRANPQLLEFMIYHIDNTAADRGKTYALAKEFGNMLIQNCREVLDV
APSYKDVGVTTGPSTTIDNKGNILYEEVQRVGERKLDHYVANMAAGGKMSEYSNRQKVQKNLAQIYKIIKAQNNMKSSSK
LAIKSLYGEVIQAINMSNSIIREEKSEKSRRASRARRPSMSANAERPKKAKKETIPFLHLKKKNDKSEGGWEFSQRLTGV
YLDVLTNMAKDGITYENRMVLMTGAGKDSIGAAILKGLLSGGAKVVVTTSRFSRDVTEYYQSIYQRHGSKNSSLVVVPFN
GGSKQDVDSLVNYIYDKDPKKGLGWDLDYIIPFAAISVQGKEIDNIDSQSELAHRIMLTNVIRLLGNVKTKKMENGYDTR
PAQVILPLSPNHGTFGGDGLYGESKVALETLFNRWSSESWSPYLTITGAVIGWTRGTGLMSGNNIVAAGLEKYGVRTFST
QEMAFNILGLMHPSITSLCQIEPVWADLNGGLQYLANLDQLSSDLRAEYRQTSEIRKAIVAENTLDFKETHGAEAERKHQ
PHKVTPRANMKFPFPELKDYKDLSHAHNLRGMLDLEKIVVVTGFSEVGPWGNSRTRWEMEAYGQFSLEGCIEMAWIMGFI
MHHNGPLKSGAPYSGWVDVKTGEPVKDKDVKSKYEKQILEHTGIRLVEPAIFGGYDPHRKGLMQEVLIDHDMEPFEVSKE
EAHMFKLEHGDKVDIYEQETGQWAVKFKKGANMFIPKALKFDRFVVGQVPTGWDAARYGVPKDIIDQVDIITLYVLVSTV
EALVASGITDPYEFYQYVHVSEVGNTSGSGIGGMQSLRGMYRERLLDEPTQKDILQESFINTMAAWINMLLLSSSGPIKT
PVGACATAVESVEIGVDTIQSGKAKIVVVGGFDDFQEESAYEFANMKATSNTEEEIAHGRTPKEMSRPATSTRSGFMESH
GAGMAILMNADLAVKMGVPIYGVVALTNTATDKEGRSVPAPGQGVLTTAREIKGKMPSRLLDIKYRKRQIEARRVQIKQW
VESEYAELRFELSELKANNALTVSEEDYLAAETERIQSEAKRQHREALNLWGNEFYRQDPQISPLRGALASFGLTIDDIG
VGSFHGTSTQANDKNESDVVNKQMEHLGRSRGNALPSIWQKYLTGHPKAAAAAWMMNGMLQVLQTGLIPGNRNADNIDDM
MRKFEFVLYTSRSIQTDGIKAGLLKSFGFGQVGGEILLVHSDYILGALEEHVYEEYKVKQQARQAKSYRYLHDSMTGGPA
LVQIKNDPPYTPELESPVYLNPQARAEYNNTTKTWAFTAKSLAPVSSTADVDMTRSILESSAIESLTNAEEASSHTTSAN
RGVGVDVEMVSAINIENETFLERNFTAQEIEYCLSRPDPQASFAGRWSAKEAVVKAVSSFSLETEKVWNQGAGAGLREIE
IVMAESGAPSVVFSGAAEAAAAKAGVKEIKVSISHSGAYAVAVANAL
>Mortierella_alpina_AD071_beta
MTTAQSNLTRPLALKQGTSEVSILVPSDVWVAAEQLREEFLISAEAAPAEAAAAGGADDQAPEMALVARFLKFATDKSEQ
SDPSLQFIPVLKTVFLFFVTKYLKGNDIHAVTRLLAKDTRVVIINAFFSALVFLRATEALAPEDYTPPTSALFAAAQEGS
AKLFAIFGGQGNIEEYFDELADIYTTYTTLVQDYVEDMAAVLREHARSDDASVFHSKGLDVMGWLRSPDSKPDVAYLVSA
PVSLPLIGLVQLMHYYVMLKVLDQTPAQLRDVILGSTGHSQGIISSVVISSSATFEEFFANSRKALGLLFWIGTRSQEVY
PQTTLNPAILQDSLSNNEGNPTPMLVVNSLRASEVQKYVEATNRHLPEDRKIKIALINGPRSSICTGPPQSLYGLNLALR
KLKAPTGLEQGRVPFSQRKVKFSSRFLPITAPFHSSYLDGVSALVESDIARYDLGFDHTQMTVPVFSTDSGKDIAGSPTI
TMDLVNQICSLPVHWEKATAMAGLTHVIDFGPGGSSGVGSLTARNKDGTGVQVMLAGASEGVNRELSYKPDIFDANPAAL
RYAPNWANEFQPKLVRSVNGEIHIDTRMSRLLSKPPLMVAGMTPSTVNEGFVSAVMNAGYHVELAGGGHYNEAAVRSKVK
KIMQLTTPGAGITLNTLFINVRQWGFQAPLVPKLRREGLPMEGFCCAAGVPSLEVADEFITDMLSAGIRHISFKPGSAES
IRQVLAIANAHPEMPIVLQWTGGRAGGHHSFEDFHQPILETYSAIRRHPNVVLVAGSGFGGAEDTYPYLTGDWSVQLDYP
PMPFDGMLFGSRVMVAKEGMASLGVKQAIVDAPGVEDSEWEKTYKGPTGGVMTVRSELGEPIHKIATRGVKLWKEMDDTI
FALPKDKRPAALLAKKDYIIKRLNADFQKVWFGKKANGSVADLQDMTYEEVINRLMELMFIKHEERWIDHSHRNLLGDIL
RRIEERFVGVEKKSIVQTFSQLDIPFAFAQEFVDTYPLTKTQLLTTEDVGYFLFLMNRRGQKPVPFIPVLDKDFEVWFKK
DSLWQAEDLAAVVDQDVQRTCILQGPAAVRYATKVDEPVKDILDGIFHSHIAWLKERYYNNNDADIPQVEYFGGKPGRFE
SALNAVLPLVKVETYDNGKVKMVETSMLESSLPKNEDWLEYLAGQDPSWFRALLTAPAVIQGKKFLDNPLARIFRPRVSQ
AVHFEYTEGKLQTITVYDRRSWSASSKSSELSPSLRARLQPNELIEVVLVEKNGERLIPFPLLFHYTPEKGYAPIHEVME
GRNERIKEFYYKLWFPSEEDQFNACLATDAFTEKFICNGEQVSTPEIKEFCQAVGNQAELYVERRQKVVYAPMDFAIVVG
WKSIIKAIFPKSIDGDLLKLVHLSNGFRMLDGAESLKQGDIVDTVAEINAVVNNDSGKLVQVKGVVLREGKRVMEVTSEF
LYRGTFVDYQNTFQKTVETPMEVKLTSAKDVAVLKSKEWIQWAEGEHTVGPNASLVFRLNTIVRFKNKTTFSHVETTGTV
SMQISTKEHVEIATVHYSNDEETQGNPVLAYLKRSGSPIEQAIHFENGGYSVMPEGSFSSEVISPFSNEPYAKVSGDFNP
IHVNPYFADLAELPGTITHGMWTSASTRKFVEIFAAENHPQRVTSYEVKFLSMVLPQDRLSTKLSHIGMINGKKIIKVET
FNQNGSKVVEGTAEIDQPTIAYVFTGQGSQEQGMGMALYDSSPVAKDIWQRADRHFLENYGFSILDIVRNNPLKKTIHFG
GPKGNAIRQNYMSMRYDQVDQDGSIKSLPLFPGINETTHFYTFQSPNGLLAATQFTQPALTLMEKAAFEDMRSKGLIQGN
CAFAGHSLGEYSALAAIGEVLPIESLVDVVFYRGMTMQVAVPRDSVGRSNYGMVAINPSRVSPTFNDSALRYVVDAIARQ
SNGLLEIVNENVENWQYVAAGELSNLDALSTVLNYLKVQKIDLQKLMETMPLEEVKKHLSQIIAGALEKVAEKVAKDGHI
KPERGVATIPLAGIDVPFHSSFLLSGVAPFRTYLAKKINPTFINVPLLTSKYIPNLTAQPFSIEKSYIEGVYNLTSSPRL
AKVLKNWIDTKLTAKQQQRLGYTLLVELLAYQFASPVRWIETQDRLFKEYNVVRLIEVGPSPTLCGMAQRTLKFKYEAYD
DALTFQRSTLCTSKDSKEIYYAMDNVESSAPAPAASAAAPVAKAAPVAAAAPAPVAVAAAGPAAAVSDVPIKALEILHVI
VAQKVKKTLEEVPLSKAIKDLV
>Mortierella_alpina_AD071_alpha
MGSKMPGGYSLSTAKGYLAKAHGLGPVRADGALLVGLTMEPPARLGAVPEANAWLDSVAQAYARRAGISLSAGAPAGGAA
PVMMAAAGPAAAGPAAAVADAPIKAIDILHVIVAQKIKKTVEEVPLSKAIKDLVGGKSTLQNEILGDLQKEFGSSGFPEK
GEEAPLEDLGNALQGSFSGSLGMQTTSLIAKMMGSKMPGGFTQSSAKAYLASSYGLGPLRADGALLLGLTMEPSARLGSE
GDAKAWLDTVAQAYARRASISLGGGGGGAVAGGAVGGAMMNSEEFNQFQAKQNAMMYQHLEIYARYLEKDLRAGEKQYEE
EKLATLRLQADIDQWMAEHGDYYAEGIKPAFSVKKARKYDSHWNWVRQDAMSLLYDMIFGRLTVVDREVVAQCIHVMNRA
NPQLLEFMIYHIDNTAADRGKTYALAKEFGNMLIENCREVLEAAPVYKDVGVPTGPQTTIDNKGNILYEEVQRVGVRKLD
HYVKDMVAGGKMSEYSNRQKVQKNLAQIYKIIKAQNTMKSSSKLAIKSLYGEVIHAMNMSNTIIREEKNRRASRVRRASA
VPSADRPKKEAKKETIPFLHLKKKNPQSESGWEFSQRLTSVYLDVLTNIARDGVTFENRMVLMTGAGKDSIGASILKGLL
SGGAKVVVTTSRFSRDVTEYYQSIYQRHGSKNSSLVVVPFNGGSKQDVDALVNYIYDKDLKKGLGWDLDYIIPFAAISVQ
GKEIDNIDSQSELAHRIMLTNVLRLLGNVKAKKMEHGYDTRPAQVILPLSPNHGTFGADGLYGESKVALETLFNRWSSES
WGAYLTITGAVIGWTRGTGLMSGNNIVAEGLEKYGVRTFSGQEMAFNILGLMHPSITNLCQVEPVWADLNGGLQYLPNLN
EISANLRAEYRQTAEIRKAIVTENTLDFKETHGAEAERKHQPHKVTPRANMKFPFPELKDYKDLSHAHKLRGMLDLEKVV
VVTGFSEVGPWGNSRTRWEMEANGQFSLEGCIEMAWIMGFIKHHNGNLKSGSPYSGWVDAKTEEPVKDRDVKAKYEKQIL
EHTGIRLIEPELFGGYDPKRKGLLQEVLIDHDLEAFEVSKEEAQMFKLEHGDKVDIYEEESGQWAVKFKKGANMYIPKAL
KFDRLVAGQIPTGWDAARYGVPKDIIDQVDTITLYVLVSTVEALVASGITDPYEFYQYVHVSEVGNTAGSGVGGMLSLRG
MYRGRVMDDPVQKDILQESFINTMPAWVNMLLLSSSGPIKTPVGACATAVESVEIGVDTIQSGKAKIVIVGGYDDFQEEG
SYEFANMKATSNTEEEFAHGRTPKEMSRPATSTRSGFMESHGAGIEILMQAKLAVEMGVPIYGIVGLTNTATDKEGRSVP
APGQGVLTTARETKGKMPSRLLDIKYRKRQIDARRAQIKQWVENEYAELRYELDELKANNNLTVTEEEYLASETERIQKE
AKRQHREALNLWGNEFYRQDPQISPLRGALASFGLTIDDIGVGSFHGTSTKANDKNESEVVNKQLEHLGRSKGNALPSIW
QKYLTGHPKGAAAAWMMNGVLQVLQTGLIPGNRNADNIDDTMRQYEHVLYTSRSIQTDGVKAGLLKSFGFGQVGGEVLLI
HSDYILGALEEHEYEAYKIKQQARQAKSYRYLHDSMTGGPALVQVKNAPPYSPELESPVYLNPKARAQYNNATKSWAFNA
KHLVPESEKIDVDMTRAILETSAQESLGVTSSSSRGVGVDVEMVSAINIENDTFLERNFTQQEIDYCLSRPDPQASFAGR
WSAKEAVVKAVSSFSLDSEKVWTQGAGAGLSEIEIVMAESGAPSVVFSGAAQEAAAKAGVKEIKVSISHSGAYAVAVANA
L
>Mortierella_alpina_AD072
MTTAQSNLTRPLALKQGTSEVSILVPSDVWVAAEQLREEFLISVEAAPAEEAAATGSADDQAPEMALVARFLKFATDKSE
QSDPSLQFIPVLRTVFLFFVTKYLKGNDIHAVTRLLAKDTRVVIINAFFSALVFLRATEALAPEDYTPPTSALFAAAQEG
KAKLFAIFGGQGNIEEYFDELADIYTTYTTLVQDYVEDMAAVLREHARSDDASVFHSKGLDVMGWLRSPDSKPDVAYLVS
APVSLPLIGLVQLMHYYVMLKVLDQTPAQHRDVILGSTGHSQGIISSVVISSSATFEEFFANSRKALGLLFWIGTRSQEV
YPQTTLNPAILQDSLSNNEGNPTPMLVVNSLRASEVQKYVEATNRHLPEDRKIKIALINGPRSSICTGPPQSLYGLNLAL
RKLKAPTGLEQGRVPFSQRKVKFSSRFLPITAPFHSSYLDGVSALVESDIARYDLRFDHTQMTIPVFSTDSGKDIAGSPT
ITTDLVNQICSLPVHWEKATAMAGLTHVIDFGPGGSSGVGSLTARNKDGTGVQVMLAGASEGVNRELSYKPDIFDANPAA
LRYAPNWANEFQPKLVRSVNGEIHIDTRMSRLLSKPPLMVAGMTPSTVNEGFVSAVMNAGYHVELAGGGHYNEAAVRSKV
KKIMQLTTPGAGITLNTLFINVRQWGFQAPLVPKLRREGLPMEGFCCAAGVPSLEVADEFITDMLSAGIRHISFKPGSAE
AIRQVLAIANAHPEMPIVLQWTGGRAGGHHSFEDFHQPILETYSAIRRHPNVVLVAGSGFGGAEDTYPYLTGDWSVQLDY
PPMPFDGMLFGSRVMVAKEGMASLGVKQAIVDAPGVEDSEWEKTYKGPTGGVMTVRSELGEPIHKIATRGVKLWKEMDDT
IFALPKDKRPAALLAKKDYIIKRLNADFQKVWFGKKANGSVADLQDMTYEEVINRLIELMFIKHEERWIDHSHRNLLGDI
LRRIEERFVGVEKKSIVQTFSQLDIPFAFAQEFVDTYPLTKTQLLTTEDVGYFLFLMNRRGQKPVPFIPVLDKDFEVWFK
KDSLWQAEDLAAVVDQDVQRTCILQGPAAVRYATKVDEPVKDILDGIFHSHIAWLKERYYNNNDANIPQVEYFGGKPGRF
ESALDAVLPLVKVETYDNGKVKMVETSMLESSLPKNEDWLEYLAGQDPSWFRALLTAPAVIQGKKFLDNPLARIFRPRVS
QAVHFEYAEDKLQTITVYDRRSWSASSKSSELSPSLRARLQPNELIEVVLVEKNGERLIPFPLLFHYTPEKGYAPIHEVM
EGRNERIKEFYYKLWFPSEEDQFNACLATDAFTEKFICNGEQVSTPEIKEFCQAVGNQAELYVERRQKVVYAPMDFAIVV
GWKSIIKAIFPKSIDGDLLKLVHLSNGFRMLDGAESLKQGDIVDTVAEINAVVNNDSGKLVQVKGVVLREGKRVMEVTSE
FLYRGTFVDYQNTFQKTVETPMEVKLTSAKDVAVLKSKEWIQWAEGEHTVGPNASLVFRLNTIVRFKNKTTFSHVETTGT
VSMQISTKEHVEIATVHYSNDEETQGNPVLAYLKRSGSPIEQAIHFENGGYSVMPEGSFSSEVISPFSNEPYAKVSGDFN
PIHVNPYFADLAELPGTITHGMWTSASTRKFVEIFAAENHPQRVTSYEVKFLSMVLPQDRLSTKLSHIGMINGKKIIKVE
TFNQNGSKVVEGTAEIDQPTIAYVFTGQGSQEQGMGMALYDSSPVAKDIWQRADRHFLENYGFSILDIVRNNPLKKTIHF
GGPKGNAIRQNYMSMRYDQVDQDGSIKSLPLFPGINETTHFYTFQSPNGLLAATQFTQPALTLMEKAAFEDMRSKGLIQG
NCAFAGHSLGEYSALAAIGEVLPIESLVDVVFYRGMTMQVAVPRDSVGRSNYGMVAINPSRVSPTFNDSALRYVVDAIAR
QSNGLLEIVNENVENWQYVAAGELSNLDALSTVLNYLKVQKIDLQKLMETMPLEEVKKHLSQIIAGALEKVAEKVAKDGH
IKPERGVATIPLAGIDVPFHSSFLLSGVAPFRTYLAKKINPTFINVPLLTSKYIPNLTAQPFSIEKSYIEGVYNLTSSPR
LAKVLKNWIDTKLTAKQQQRLGYTLLVELLAYQFASPVRWIETQDRLFKEYNVVRLIEVGPSPTLCGMAQRTLKFKYEAY
DDALTFQRSTLCTSKDSKEIYYAMDNVESSAPAPAASAAAPAPKATPVAAAAPAPVAVAAAGPAAAVSDVPIKALEILHV
IVAQKVKKTLEEVPLSKAIKDLVGGKSTLQNEILGDLQKEFGSSGFPEKGEEAPLEELANALQGNFNGALGKQTTSLIAK
MIGSKMPGGYSLSTAKGYLAKAHGLGPVRADAALLVGLTMEPAARLGAVPEANAWLDSVAQAYARRAGISLSAGAPAGGA
APVMMAAAGPAAAGPAAAVADAPIKAIDILHVIVAQKIKKTVEEVPLSKAIKDLVGGKSTLQNEILGDLQKEFGSSGFPE
KGEEAPLEDLGNALQGNFGGSLGMQTTSLIAKMMGSKMPGGFTQSSAKAYLASSYGLGPLRADGALLLGVTMEPSARLGS
EGDAKAWLDTVAQAYARRAGISLGGGGGGAVAGGAVGGAMMNSEEFNQFQAKQNAMMYQHLEIYARYLEKDLRAGEKQYE
EEKLATLRLQADIDQWMAEHGDYYAEGIKPAFSAKKARKYDSHWNWVRQDAMSLLYDMIFGRLTVVDREVVAQCIHVMNR
ANPQLLEFMIYHIDNTAADRGKTYALAKEFGNMLIENCREVLEAAPVYKDVGVPTGPQTTIDNKGNILYEEVQRVGVRKL
DHYVKDMVAGGKMSEYSNRQKVQKNLAQIYKIIKAQNTMKSSSKLAIKSLYGEVIHAMNMSNTIIREEKNRRASRVRRAS
AVPSADRPKKEAKKETIPFLHLKKKNPQSESGWEFSQRLTSVYLDVLTNIARDGVTFENRMVLMTGAGKDSIGASILKGL
LSGGAKVVVTTSRFSRDVTEYYQSIYQRHGSKNSCLVVVPFNGGSKQDVDALVNYIYDKDLKKGLGWDLDYIIPFAAISV
QGKEIDNIDSQSELAHRIMLTNVLRLLGNVKAKKMEHGYDTRPAQVILPLSPNHGTFGADGLYGESKVALETLFNRWSSE
SWGAYLTITGAVIGWTRGTGLMSGNNIVAEGLEKYGVRTFSGQEMAFNILGLMHPSITNLCQVEPVWADLNGGLQYLPNL
NEISANLRAEYRQTAEIRKAIVTENTLDFKETHGAEAERKHQPHKVTPRANMKFPFPELKDYKDLSHAHKLRGMLDLEKV
VVVTGFSEVGPWGNSRTRWEMEANGQFSLEGCIEMAWIMGFIKHHNGNLKSGSPYSGWVDAKTEEPVKDRDVKAKYEKQI
LEHTGIRLIEPELFGGYDPKRKGLLQEVLIDHDLEAFEVSKEEAQMFKLEHGDKVDIYEEESGQWAVKFKKGANMYIPKA
LKFDRLVAGQIPTGWDAARFGVPKDIIDQVDTITLYVLVSTVEALVASGITDPYEFYQYVHVSEVGNTAGSGVGGMLSLR
GMYRGRVMDDPVQKDILQESFINTMPAWVNMLLLSSSGPIKTPVGACATAVESVEIGVDTIQSGKAKIVIVGGYDDFQEE
GSYEFANMKATSNTEEEFAHGRTPKEMSRPATSTRSGFMESHGAGIEILMQAKLAVEMGVPIYGIVGLTNTATDKEGRSV
PAPGQGVLTTAREAKGKMPSRLLDIKYRKRQIDSRRAQIKQWVENEYAELRYELDELKASNSLTVSEEEYLAAETERIQK
EAKRQHREALNLWGNEFYRQDPQIAPLRGALASFGLTIDDIGVGSFHGTSTKANDKNESEVVNKQLEHLGRSKGNALPSI
WQKYLTGHPKGAAAAWMMNGVLQVLQTGLIPGNRNADNIDDTMRQYEHVLYTSRSIQTDGVKAGLLKSFGFGQVGGEVLL
IHSDYILGALEEHEYEAYKVKQQARQAKSYRYLHDSMTGGPALVQVKNAPPYSPELESPVYLNPKARAQYNNATKSWAFN
AKHLVPESDKIDVDMTRAILETSAQESLGVTSSSSRGVGVDVEMVSAINIENDTFLERNFTQQEIDYCLSRPDPQASFAG
RWSAKEAVVKAVSSFSLDSEKVWTQGAGAGLSEIEIVMAESGAPSVVFSGAAQEAAAKAGVKEIKVSISHSGAYAVAVAN
AL
>Mortierella_alpina_ATCC_32222
MTTTQSNLTRPLALKQGTSEVSILVPSDVWVAAEQLREEFLISAEAAPAEEAAAAGGADDQAPEMALVAR
FLKFATDKSEQSDPSLQFIPVLRTVFLFFVTKYLKGNDIHAVTRLLAKDTRVVIINAFFSALVFLRATEA
LAPEDYTPPTSALFAAAQEGSAKLFAIFGGQGNIEEYFDELADIYTTYTTLVQDYVEDMAAVLREHARSD
DASVFHSKGLDVMGWLRSPDSKPDVAYLVSAPVSLPLIGLVQLMHYYVMLKVLDQTPAQLRDVILGSTGH
SQGIISSVVISSSATYEEFFANSRKALGLLFWIGTRSQEVYPQTTLNPAILQDSLSNNEGNPTPMLVVNS
LRASEVQKYVEATNRHLPEDRKIKIALINGPRSSICTGPPQSLYGLNLALRKLKAPTGLEQGRVPFSQRK
VKFSSRFLPITAPFHSSYLDGVSALVESDIARYDLGFDHTQMTVPVFSTDSGKDIAGSPTITMDLVNQIC
SLPVHWEKATAMAGLTHVIDFGPGGSSGVGSLTARNKDGTGVQVMLAGASEGVNRELSYKPDIFDANPAA
LRYAPNWANQFQPKLVRSVNGEIHIDTRMSRLLSKPPLMVAGMTPSTVNEGFVSAVMNAGYHVELAGGGH
YNEAAVRSKVKKIMQLTTPGAGITLNTLFINVRQWGFQAPLVPKLRREGLPMEGFCCAAGVPSLEVADEF
ITDMLSAGIRHISFKPGSAESIRQVLAIANAHPEMPIVLQWTGGRAGGHHSFEDFHQPILETYSAIRRHP
NVVLVAGSGFGGAEDTYPYLTGDWSVQLDYPPMPFDGMLFGSRVMVAKEGMASLGVKQAIVDAPGVEDSE
WEKTYKGPTGGVMTVRSELGEPIHKIATRGVKLWKEMDDTIFALPKDKRPAALLAKKDYIIKRLNADFQK
VWFGKKANGSVADLQDMTYEEVINRLIELMFIKHEERWIDHSHRNLLGDILRRIEERFVGVEKKSIVQTF
SQLDIPFAFAQEFVDTYPLTKTQLLTTEDVGYFLFLMNRRGQKPVPFIPVLDKDFEVWFKKDSLWQAEDL
AAVVDQDVQRTCILQGPAAVRYATKVDEPVKDILDGIFHSHIAWLKERYYNNDDANIPQVEYFGGKPGRF
ESALNAVMPLVKVETYDNGKVKMVETSMLESSLPKTEDWLEYLAGQDPSWFRALLTAPAVIQGKKFLDNP
LARIFRPRVSQAVHFEYTEDKLQTITVYDRRSWSASSKSSELSPSLRARLQPNELIEVVLVEKNGERLIP
FPLLFHYTPEKGYAPIHEVMEGRNERIKEFYYKLWFPSEEDQFNACLATDAFTEKFICNGEQVSTPEIKE
FCQAVGNQAELYVERRQKVVYAPMDFAIVVGWKSIIKAIFPKSIDGDLLKLVHLSNGFRMLDGAESLKQG
DIVDTVAEINAVVNNDSGKLVQVKGVVLREGKRVMEVTSEFLYRGTFVDYQNTFQKTVETPMEVKLTSAK
DVAVLKSKEWIQWAEGEHTVGPNASLVFRLNTIVRFKNKTTFSHVETTGTVSMQISTKEHVEIATVHYSN
DEETQGNPVLAYLKRSGSPIEQAIHFENGGYSVMPEGSFSSEVISPFSNEPYAKVSGDFNPIHVNPYFAD
LAELPGTITHGMWTSASTRKFVEIFAAENHPQRVTSYEVKFLSMVLPQDRLSTKLSHIGMINGKKIIKVE
TFNQNGSKVVEGTAEIDQPTIAYVFTGQGSQEQGMGMALYDSSPVAKDIWQRADRHFLENYGFSILDIVR
NNPLKKTIHFGGPKGNAIRQNYMSMRYDQVDQDGSIKSLPLFPGINETTHFYTFQSPNGLLAATQFTQPA
LTLMEKAAFEDMRSKGLIQGNCAFAGHSLGEYSALAAIGEVLPIESLVDVVFYRGMTMQVAVPRDSVGRS
NYGMVAINPSRVSPTFNDSALRYVVDAIARQSNGLLEIVNENVENWQYVAAGELSNLDALSTVLNYLKVQ
KIDLQKLMETMPLEEVKKHLSQIIAGALEKVAEKVAKDGHIKPERGVATIPLAGIDVPFHSSFLLSGVAP
FRTYLAKKINPTFINVPLLTSKYIPNLTAQPFSIEKSYIEGVYNLTSSPRLAKVLKNWIDTKLTAKQQQR
LGYTLLVELLAYQFASPVRWIETQDRLFKEYSVVRLIEVGPSPTLCGMAQRTLKFKYEAYDDALTFQRST
LCTSKDSKEIYYAMDNVESSAPAPAASAAAPVAKAAPVAAAAPAPVAVASAGPAAAVSDVPIKALEILHV
IVAQKVKKTLEEVPLSKAIKDLVGGKSTLQNEILGDLQKEFGSSGFPEKGEEAPLEELANALQGSFNGAL
GKQTTSLIAKMMGSKMPGGYSLSTAKGYLAKAHGLGPVRADAALLVGLTMEPPARLGAVPEANAWLDSVA
QAYARRAGISLSAGAPAGGAAPVMMAAAGPAAAGPAASIADAPIKAIDILHVIVAQKIKKTVEEVPLSKA
IKDLVGGKSTLQNEILGDLQKEFGSSGFPEKGEEAPLEDLGNALQGNFGGSLGMQTTSLIAKMMGSKMPG
GFTQSSAKAYLASSYGLGPLRADGALLLGLTMEPSARLGSEGDAKAWLDTVAQAYARRAGVSLGGGGGGA
VAGGAVGGAMMNSEEFNQFQAKQNAMMYQHLEIYARYLEKDLRAGEKQYEEEKLATLRLQADIDQWMAEH
GDYYAEGIKPAFSVKKARKYDSHWNWVRQDAMSLLYDMIFGRLTVVDREVVAQCIHVMNRANPQLLEFMI
YHIDNTAADRGKTYALAKEFGNMLIENCREVLEAAPVYKDVGVPTGPQTTIDNKGNILYEEVQRVGVRKL
DHYVKDMVAGGKMSEYSNRQKVQKNLAQIYKIIKAQNTMKSSSKLAIKSLYGEVIHAMNMSNTIIREEKN
RRASRVRRASAVPSADRPKKEAKKETIPFLHLKKKNPQSESGWEFSQRLTSVYLDVLTNIARDGVTFENR
MVLMTGAGKDSIGASILKGLLSGGAKVVVTTSRFSRDVTEYYQSIYQRHGSKNSSLVVVPFNGGSKQDVD
ALVNYIYDKDLKKGLGWDLDYIIPFAAISVQGKEIDNIDSQSELAHRIMLTNVLRLLGNVKAKKMEHGYD
TRPAQVILPLSPNHGTFGADGLYGESKVALETLFNRWSSESWGAYLTITGAVIGWTRGTGLMSGNNIVAE
GLEKYGVRTFSGQEMAFNILGLMHPSITNLCQVEPVWADLNGGLQYLPNLNEISANLRAEYRQTAEIRKA
IVTENTLDFKETHGAEAERKHQPHKVTPRANMKFPFPELKDYKDLSHAHKLRGMLDLEKVVVVTGFSEVG
PWGNSRTRWEMEANGQFSLEGCIEMAWIMGFIKHHNGNLKSGSPYSGWVDAKTEEPVKDRDVKAKYEKQI
LEHTGIRLIEPELFGGYDPKRKGLLQEVLIDHDLEAFEVSKEEAQMFKLEHGDKVDIYEEESGQWAVKFK
KGANMYIPKALKFDRLVAGQIPTGWDAARFGVPKDIIDQVDTITLYVLVSTVEALVASGITDPYEFYQYV
HVSEVGNTAGSGVGGMLSLRGMYRGRVMDDPVQKDILQESFINTMPAWVNMLLLSSSGPIKTPVGACATA
VESVEIGVDTIQSGKAKIVIVGGYDDFQEEGSYEFANMKATSNSEEEFAHGRTPKEMSRPATSTRSGFME
SHGAGIEILMQAKLAVEMGVPIYGIVGLTNTATDKEGRSVPAPGQGVLTTAREAKGKMPSRLLDIKYRKR
QIDARRAQIKQWVENEYAELRYELDELKANNGLTVTEEEYLASETERIQKEANRQHREALNLWGNEFYRQ
DPQIAPLRGALASFGLTIDDIGVGSFHGTSTKANDKNESEVVNKQLEHLGRSKGNALPSIWQKYLTGHPK
GAAAAWMMNGVLQVLQTGLIPGNRNADNIDDTMRQYEHVLYTSRSIQTDGVKAGLLKSFGFGQVGGEVLL
IHSDYILGALEEHEYEAYKIKQQARQAKSYRYLHDSMTGGPALVQVKNAPPYSPELESPVYLNPKARAQY
NNATKSWAFNAKHLVPESDKIDVDMTRAILETSAQESLGVTSSSSRGVGVDVEMVSAINIENDTFLERNF
TQQEIDYCLSRPDPQASFAGRWSAKEAVVKAVSSFSLDTEKVWTQGAGAGLSEIEIVMAESGAPSVVFSG
AAQDAAAKAGVKEIKVSISHSGAYAVAVANAL
>Mortierella_alpina_B6842
MTTAQSNLTRPLALKQGTSEVSILVPSDVWVAAEQLREEFLISVEAAPAEEAAATGSADDQAPEMALVAR
FLKFATDKSEQSDPSLQFIPVLRTVFLFFVTKYLKGNDIHAVTRLLAKDTRVVIINAFFSALVFLRATEA
LAPEDYTPPTSALFAAAQEGKAKLFAIFGGQGNIEEYFDELADIYTTYTTLVQDYVEDMAAVLREHARSD
DASVFHSKGLDVMGWLRSPDSKPDVAYLVSAPVSLPLIGLVQLMHYYVMLKVLDQTPAQLRDVILGSTGH
SQGIISSVVISSSATFEEFFANSRKALGLLFWIGTRSQEVYPQTTLNPAILQDSLSNNEGNPTPMLVVNS
LRASEVQKYVEATNRHLPEDRKIKIALINGPRSSICTGPPQSLYGLNLALRKLKAPTGLEQGRVPFSQRK
VKFSSRFLPITAPFHSSYLDGVSALVESDIARYDLRFDHTQMTIPVFSTDSGKDIAGSPTITTDLVNQIC
SLPVHWEKATAMAGLTHVIDFGPGGSSGVGSLTARNKDGTGVQVMLAGASEGVNRELSYKPDIFDANPAA
LRYAPNWANEFQPKLVRSVNGEIHIDTRMSRLLSKPPLMVAGMTPSTVNEGFVSAVMNAGYHVELAGGGH
YNEAAVRSKVKKIMQLTTPGAGITLNTLFINVRQWGFQAPLVPKLRREGLPMEGFCCAAGVPSLEVADEF
ITDMLSAGIRHISFKPGSAEAIRQVLAIASAHPEMPIVLQWTGGRAGGHHSFEDFHQPILETYSAIRRHS
NVVLVAGSGFGGAEDTYPYLTGDWSVQLDYPPMPFDGMLFGSRVMVAKEGMASLGVKQAIVDAPGVEDSE
WEKTYKGPTGGVMTVRSELGEPIHKIATRGVKLWKEMDDTIFALPKDKRPAALLAKKDYIIKRLNADFQK
VWFGKKANGSVADLQDMTYEEVINRLIELMFIKHEERWIDHSHRNLLGDILRRIEERFVGVEKKSIVQTF
SQLDIPFAFAQEFVDTYPLTKTQLLTTEDVGYFLFLMNRRGQKPVPFIPVLDKDFEVWFKKDSLWQAEDL
AAVVDQDVQRTCILQGPAAVRYATKVDEPVKDILDGIFHSHIAWLKERYYNNNDANIPQVEYFGGKPGRF
ESALDAVLPLVKVETYDNGKVKMVETSMLESSLPKNEDWLEYLAGQDPSWFRALLTAPAVIQGKKFLDNP
LARIFRPRVSQAVHFEYAEDKLQTITVYDRRSWSASSKSSELSPSLRARLQPNELIEVVLVEKNGERLIP
FPLLFHYTPEKGYAPIHEVMEGRNERIKEFYYKLWFPSEEDQFNACLATDAFTEKFICNGEQVSTPEIKE
FCQAVGNQAELYVERRQKVVYAPMDFAIVVGWKSIIKAIFPKSIDGDLLKLVHLSNGFRMLDGAESLKQG
DIVDTVAEINAVVNNDSGKLVQVKGVVLREGKRVMEVTSEFLYRGTFVDYQNTFQKTVETPMEVKLTSAK
DVAVLKSKEWIQWAEGEHTVGPNASLVFRLNTIVRFKNKTTFSHVETTGTVSMQISTKEHVEIATVHYSN
DEETQGNPVLAYLKRSGSPIEQAIHFENGGYSVMPEGSFSSEVISPFSNEPYAKVSGDFNPIHVNPYFAD
LAELPGTITHGMWTSASTRKFVEIFAAENHPQRVTSYEVKFLSMVLPQDRLSTKLSHIGMINGKKIIKVE
TFNQNGSKVVEGTAEIDQPTIAYVFTGQGSQEQGMGMALYDSSPVAKDIWQRADRHFLENYGFSILDIVR
NNPLKKTIHFGGPKGNAIRQNYMSMRYDQVDQDGSIKSLPLFPGINETTHFYTFQSPNGLLAATQFTQPA
LTLMEKAAFEDMRSKGLIQGNCAFAGHSLGEYSALAAIGEVLPIESLVDVVFYRGMTMQVAVPRDSVGRS
NYGMVAINPSRVSPTFNDSALRYVVDAIARQSNGLLEIVNENVENWQYVAAGELSNLDALSTVLNYLKVQ
KIDLQKLMETMPLEEVKKHLSQIIAGALEKVAEKVAKDGHIKPERGVATIPLAGIDVPFHSSFLLSGVAP
FRTYLAKKINPTFINVPLLTSKYIPNLTAQPFSIEKSYIEGVYNLTSSPRLAKVLKNWIDTKLTAKQQQR
LGYTLLVELLAYQFASPVRWIETQDRLFKEYNVVRLIEVGPSPTLCGMAQRTLKFKYEAYDDALTFQRST
LCTSKDSKEIYYAMDNVESSAPAPAASAAAPAPKAAPVAAAAPAPVAVAAAGPAAAVSDVPIKALEILHV
IVAQKVKKTLEEVPLSKAIKDLVGGKSTLQNEILGDLQKEFGSSGFPEKGEEAPLEELANALQGNFNGAL
GKQTTSLIAKMIGSKMPGGYSLSTAKGYLAKAHGLGPVRADAALLVGLTMEPAARLGAVPEASAWLDSVA
QAYARRAGISLSAGAPAGGAAPVMMAAAGPAAAGPAAAVADAPIKAIDILHVIVAQKIKKTVEEVPLSKA
IKDLVGGKSTLQNEILGDLQKEFGSSGFPEKGEEAPLEDLGNALQGNFGGSLGMQTTSLIAKMMGSKMPG
GFTQSSAKAYLASSYGLGPLRADGALLLGLTMEPSARLGSEGDAKAWLDTVAQAYARRAGISLGGGGGGA
VAGGAVGGAMMNSEEFNQFQAKQNAMMYQHLEIYARYLEKDLRAGEKQYEEEKLATLRLQADIDQWMAEH
GDYYAEGIKPAFSAKKARKYDSHWNWVRQDAMSLLYDMIFGRLTVVDREVVAQCIHVMNRANPQLLEFMI
YHIDNTAADRGKTYALAKEFGNMLIENCREVLEAAPVYKDVGVPTGPQTTIDNKGNILYEEVQRVGVRKL
DHYVKDMVAGGKMSEYSNRQKVQKNLAQIYKIIKAQNTMKSSSKLAIKSLYGEVIHAMNMSNTIIREEKN
RRASRVRRASAVPSADRPKKEAKKETIPFLHLKKKNPQSESGWEFSQRLTSVYLDVLTNIARDGVTFENR
MVLMTGAGKDSIGASILKGLLSGGAKVVVTTSRFSRDVTEYYQSIYQRHGSKNSCLVVVPFNGGSKQDVD
ALVNYIYDKDLKKGLGWDLDYIIPFAAISVQGKEIDNIDSQSELAHRIMLTNVLRLLGNVKAKKMEHGYD
TRPAQVILPLSPNHGTFGADGLYGESKVALETLFNRWSSESWGAYLTITGAVIGWTRGTGLMSGNNIVAE
GLEKYGVRTFSGQEMAFNILGLMHPSITNLCQVEPVWADLNGGLQYLPNLNEISANLRAEYRQTAEIRKA
IVTENTLDFKETHGAEAERKHQPHKVTPRANMKFPFPELKDYKDLSHAHKLRGMLDLEKVVVVTGFSEVG
PWGNSRTRWEMEANGQFSLEGCIEMAWIMGFIKHHNGNLKSGSPYSGWVDAKTEEPVKDRDVKAKYEKQI
LEHTGIRLIEPELFGGYDPKRKGLLQEVLIDHDLEAFEVSKEEAQMFKLEHGDKVDIYEEESGQWAVKFK
KGANMYIPKALKFDRLVAGQIPTGWDAARFGVPKDIIDQVDTITLYVLVSTVEALVASGITDPYEFYQYV
HVSEVGNTAGSGVGGMLSLRGMYRGRVMDDPVQKDILQESFINTMPAWVNMLLLSSSGPIKTPVGACATA
VESVEIGVDTIQSGKAKIVIVGGYDDFQEEGSYEFANMKATSNTEEEFAHGRTPKEMSRPATSTRSGFME
SHGAGIEILMQAKLAVEMGVPIYGIVGLTNTATDKEGRSVPAPGQGVLTTAREAKGKMPSRLLDIKYRKR
QIDARRAQIKQWVENEYAELRYELDELKASNSLTVSEEEYLAAETERIQKEAKRQHREALNLWGNEFYRQ
DPQIAPLRGALASFGLTIDDIGVGSFHGTSTKANDKNESEVVNKQLEHLGRSKGNALPSIWQKYLTGHPK
GAAAAWMMNGVLQVLQTGLIPGNRNADNIDDTMRQYEHVLYTSRSIQTDGVKAGLLKSFGFGQVGGEVLL
IHSDYILGALEEHEYEAYKVKQQARQAKSYRYLHDSMTGGPALVQVKNAPPYSPELESPVYLNPKARAQY
NNATKSWAFNAKHLVPESDKIDVDMTRAILETSAQESLGVTSSSSRGVGVDVEMVSAINIENDTFLERNF
TQQEIDYCLSRPDPQASFAGRWSAKEAVVKAVSSFSLDSEKVWTQGAGAGLSEIEIVMAESGAPSVVFSG
AAQEAAAKAGVKEIKVSISHSGAYAVAVANAL
>Mortierella_alpina_CCTCC_M207067
MTTTQSNLTRPLALKQGTSEVSILVPSDVWVAAEQLREEFLISAEAAPAEEAAAAGGADDQAPEMALVAR
FLKFATDKSEQSDPSLQFIPVLRTVFLFFVTKYLKGNDIHAVTRLLAKDTRVVIINAFFSALVFLRATEA
LAPEDYTPPTSALFAAAQEGSAKLFAIFGGQGNIEEYFDELADIYTTYTTLVQDYVEDMAAVLREHARSD
DASVFHSKGLDVMGWLRSPDSKPDVAYLVSAPVSLPLIGLVQLMHYYVMLKVLDQTPAQLRDVILGSTGH
SQGIISSVVISSSATYEEFFANSRKALGLLFWIGTRSQEVYPQTTLNPAILQDSLSNNEGNPTPMLVVNS
LRASEVQKYVEATNRHLPEDRKIKIALINGPRSSICTGPPQSLYGLNLALRKLKAPTGLEQGRVPFSQRK
VKFSSRFLPITAPFHSSYLDGVSALVESDIARYDLGFDHTQMTVPVFSTDSGKDIAGSPTITMDLVNQIC
SLPVHWEKATAMAGLTHVIDFGPGGSSGVGSLTARNKDGTGVQVMLAGASEGVNRELSYKPDIFDANPAA
LRYAPNWANQFQPKLVRSVNGEIHIDTRMSRLLSKPPLMVAGMTPSTVNEGFVSAVMNAGYHVELAGGGH
YNEAAVRSKVKKIMQLTTPGAGITLNTLFINVRQWGFQAPLVPKLRREGLPMEGFCCAAGVPSLEVADEF
ITDMLSAGIRHISFKPGSAESIRQVLAIANAHPEMPIVLQWTGGRAGGHHSFEDFHQPILETYSAIRRHP
NVVLVAGSGFGGAEDTYPYLTGDWSVQLDYPPMPFDGMLFGSRVMVAKEGMASLGVKQAIVDAPGVEDSE
WEKTYKGPTGGVMTVRSELGEPIHKIATRGVKLWKEMDDTIFALPKDKRPAALLAKKDYIIKRLNADFQK
VWFGKKANGSVADLQDMTYEEVINRLIELMFIKHEERWIDHSHRNLLGDILRRIEERFVGVEKKSIVQTF
SQLDIPFAFAQEFVDTYPLTKTQLLTTEDVGYFLFLMNRRGQKPVPFIPVLDKDFEVWFKKDSLWQAEDL
AAVVDQDVQRTCILQGPAAVRYATKVDEPVKDILDGIFHSHIAWLKERYYNNDDANIPQVEYFGGKPGRF
ESALNAVMPLVKVETYDNGKVKMVETSMLESSLPKTEDWLEYLAGQDPSWFRALLTAPAVIQGKKFLDNP
LARIFRPRVSQAVHFEYTEDKLQTITVYDRRSWSASSKSSELSPSLRARLQPNELIEVVLVEKNGERLIP
FPLLFHYTPEKGYAPIHEVMEGRNERIKEFYYKLWFPSEEDQFNACLATDAFTEKFICNGEQVSTPEIKE
FCQAVGNQAELYVERRQKVVYAPMDFAIVVGWKSIIKAIFPKSIDGDLLKLVHLSNGFRMLDGAESLKQG
DIVDTVAEINAVVNNDSGKLVQVKGVVLREGKRVMEVTSEFLYRGTFVDYQNTFQKTVETPMEVKLTSAK
DVAVLKSKEWIQWAEGEHTVGPNASLVFRLNTIVRFKNKTTFSHVETTGTVSMQISTKEHVEIATVHYSN
DEETQGNPVLAYLKRSGSPIEQAIHFENGGYSVMPEGSFSSEVISPFSNEPYAKVSGDFNPIHVNPYFAD
LAELPGTITHGMWTSASTRKFVEIFAAENHPQRVTSYEVKFLSMVLPQDRLSTKLSHIGMINGKKIIKVE
TFNQNGSKVVEGTAEIDQPTIAYVFTGQGSQEQGMGMALYDSSPVAKDIWQRADRHFLENYGFSILDIVR
NNPLKKTIHFGGPKGNAIRQNYMSMRYDQVDQDGSIKSLPLFPGINETTHFYTFQSPNGLLAATQFTQPA
LTLMEKAAFEDMRSKGLIQGNCAFAGHSLGEYSALAAIGEVLPIESLVDVVFYRGMTMQVAVPRDSVGRS
NYGMVAINPSRVSPTFNDSALRYVVDAIARQSNGLLEIVNENVENWQYVAAGELSNLDALSTVLNYLKVQ
KIDLQKLMETMPLEEVKKHLSQIIAGALEKVAEKVAKDGHIKPERGVATIPLAGIDVPFHSSFLLSGVAP
FRTYLAKKINPTFINVPLLTSKYIPNLTAQPFSIEKSYIEGVYNLTSSPRLAKVLKNWIDTKLTAKQQQR
LGYTLLVELLAYQFASPVRWIETQDRLFKEYSVVRLIEVGPSPTLCGMAQRTLKFKYEAYDDALTFQRST
LCTSKDSKEIYYAMDNVESSAPAPAASAAAPVAKAAPVAAAAPAPVAVASAGPAAAVSDVPIKALEILHV
IVAQKVKKTLEEVPLSKAIKDLVGGKSTLQNEILGDLQKEFGSSGFPEKGEEAPLEELANALQGSFNGAL
GKQTTSLIAKMMGSKMPGGYSLSTAKGYLAKAHGLGPVRADAALLVGLTMEPPARLGAVPEANAWLDSVA
QAYARRAGISLSAGAPAGGAAPVMMAAAGPAAAGPAASIADAPIKAIDILHVIVAQKIKKTVEEVPLSKA
IKDLVGGKSTLQNEILGDLQKEFGSSGFPEKGEEAPLEDLGNALQGNFGGSLGMQTTSLIAKMMGSKMPG
GFTQSSAKAYLASSYGLGPLRADGALLLGLTMEPSARLGSEGDAKAWLDTVAQAYARRAGVSLGGGGGGA
VAGGAVGGAMMNSEEFNQFQAKQNAMMYQHLEIYARYLEKDLRAGEKQYEEEKLATLRLQADIDQWMAEH
GDYYAEGIKPAFSVKKARKYDSHWNWVRQDAMSLLYDMIFGRLTVVDREVVAQCIHVMNRANPQLLEFMI
YHIDNTAADRGKTYALAKEFGNMLIENCREVLEAAPVYKDVGVPTGPQTTIDNKGNILYEEVQRVGVRKL
DHYVKDMVAGGKMSEYSNRQKVQKNLAQIYKIIKAQNTMKSSSKLAIKSLYGEVIHAMNMSNTIIREEKN
RRASRVRRASAVPSADRPKKEAKKETIPFLHLKKKNPQSESGWEFSQRLTSVYLDVLTNIARDGVTFENR
MVLMTGAGKDSIGASILKGLLSGGAKVVVTTSRFSRDVTEYYQSIYQRHGSKNSSLVVVPFNGGSKQDVD
ALVNYIYDKDLKKGLGWDLDYIIPFAAISVQGKEIDNIDSQSELAHRIMLTNVLRLLGNVKAKKMEHGYD
TRPAQVILPLSPNHGTFGADGLYGESKVALETLFNRWSSESWGAYLTITGAVIGWTRGTGLMSGNNIVAE
GLEKYGVRTFSGQEMAFNILGLMHPSITNLCQVEPVWADLNGGLQYLPNLNEISANLRAEYRQTAEIRKA
IVTENTLDFKETHGAEAERKHQPHKVTPRANMKFPFPELKDYKDLSHAHKLRGMLDLEKVVVVTGFSEVG
PWGNSRTRWEMEANGQFSLEGCIEMAWIMGFIKHHNGNLKSGSPYSGWVDAKTEEPVKDRDVKAKYEKQI
LEHTGIRLIEPELFGGYDPKRKGLLQEVLIDHDLEAFEVSKEEAQMFKLEHGDKVDIYEEESGQWAVKFK
KGANMYIPKALKFDRLVAGQIPTGWDAARFGVPKDIIDQVDTITLYVLVSTVEALVASGITDPYEFYQYV
HVSEVGNTAGSGVGGMLSLRGMYRGRVMDDPVQKDILQESFINTMPAWVNMLLLSSSGPIKTPVGACATA
VESVEIGVDTIQSGKAKIVIVGGYDDFQEEGSYEFANMKATSNSEEEFAHGRTPKEMSRPATSTRSGFME
SHGAGIEILMQAKLAVEMGVPIYGIVGLTNTATDKEGRSVPAPGQGVLTTAREAKGKMPSRLLDIKYRKR
QIDARRAQIKQWVENEYAELRYELDELKANNGLTVTEEEYLASETERIQKEANRQHREALNLWGNEFYRQ
DPQIAPLRGALASFGLTIDDIGVGSFHGTSTKANDKNESEVVNKQLEHLGRSKGNALPSIWQKYLTGHPK
GAAAAWMMNGVLQVLQTGLIPGNRNADNIDDTMRQYEHVLYTSRSIQTDGVKAGLLKSFGFGQVGGEVLL
IHSDYILGALEEHEYEAYKIKQQARQAKSYRYLHDSMTGGPALVQVKNAPPYSPELESPVYLNPKARAQY
NNATKSWAFNAKHLVPESDKIDVDMTRAILETSAQESLGVTSSSSRGVGVDVEMVSAINIENDTFLERNF
TQQEIDYCLSRPDPQASFAGRWSAKEAVVKAVSSFSLDTEKVWTQGAGAGLSEIEIVMAESGAPSVVFSG
AAQDAAAKAGVKEIKVSISHSGAYAVAVANAL
>Mortierella_alpina_CK1249
MQLTTPGAGITLNTLFINVRQWGFQAPLVPKLRREGLPMEGFCCAAGVPSLEVADEFITDMLSAGIRHISFKPGSAESIR
QVLAIANAHPEMPIVLQWTGGRAGGHHSFEDFHQPILETYSAIRRHPNVVLVAGSGFGGAEDTYPYLTGDWSVQLDYPPM
PFDGMLFGSRVMVAKEGMASLGVKQAIVDAPGVEDSEWEKTYKGPTGGVMTVRSELGEPIHKIATRGVKLWKEMDDTIFA
LPKDKRPAALLAKKDYIIKRLNADFQKVWFGKKANGSVADLQDMTYEEVINRLIELMFIKHEERWIDHSHRNLLGDILRR
IEERFVGVEKKSIVQTFSQLDIPFAFAQEFVDTYPLTKTQLLTTEDVGYFLFLMNRRGQKPVPFIPVLDKDFEVWFKKDS
LWQAEDLAAVVDQDVQRTCILQGPAAVRYATKVDEPVKDILDGIFHSHIAWLKERYYSNDDANIPQVEYFGGKPGRFESA
LNAVLPLVKVETYDNGKVKMVETSMLESSLPKTEDWLEYLAGQDPSWFRALLTAPAVIQGKKFLDNPLARIFRPRVSQAV
HFEYTEDKLQTITVYDRRSWSASSKSSELSPSLRARLQPNELIEVVLVEKNGERLIPFPLLFHYTPEKGYAPIHEVMEGR
NERIKEFYYKLWFPSEEDQFNACLATDAFTEKFICNGEQVSTPEIKEFCQAVGNQAELYVERRQKVVYAPMDFAIVVGWK
SIIKAIFPKSIDGDLLKLVHLSNGFRMLDGAESLKQGDIVDTVAEINAVVNNDSGKLVQVKGVVLREGKRVMEVTSEFLY
RGTFVDYQNTFQKTVETPMEVKLTSAKDVAVLKSKEWIQWAEGEHTVGPNASLVFRLNTIVRFKNKTTFSHVETTGTVSM
QISTKEHVEIATVHYSNDEETQGNPVLAYLKRSGSPIEQAIHFENGGYSVMPEGSFSSEVISPFSNEPYAKVSGDFNPIH
VNPYFADLAELPGTITHGMWTSASTRKFVEIFAAENHPQRVTSYEVKFLSMVLPQDRLSTKLSHIGMINGKKIIKVETFN
QNGSKVVEGTAEIDQPTIAYVFTGQGSQEQGMGMALYDSSPVAKDIWQRADRHFLENYGFSILDIVRNNPLKKTIHFGGP
KGNAIRQNYMSMRYDQVDQDGSIKSLPLFPGINETTHFYTFQSPNGLLAATQFTQPALTLMEKAAFEDMRSKGLIQGNCA
FAGHSLGEYSALAAIGEVLPIESLVDVVFYRGMTMQVAVPRDSVGRSNYGMVAINPSRVSPTFNDSALRYVVDAIARQSN
GLLEIVNENVENWQYVAAGELSNLDALSTVLNYLKVQKIDLQKLMETMPLEEVKKHLSQIIAGALEKVAEKVAKDGHIKP
ERGVATIPLAGIDVPFHSSFLLSGVAPFRTYLAKKINPTFINVPLLTSKYIPNLTAQPFSIEKSYIEGVYNLTSSPRLAK
VLKNWIDTKLTAKQQQRLGYTLLVELLAYQFASPVRWIETQDRLFKEYNVVRLIEVGPSPTLCGMAQRTLKFKYEAYDDA
LTFQRSTLCTSKDSKEIYYAMDNVESSAPAPAASAAAPVAKAAPVAAAAPAPVAVTAAGPAAAVSDVPIKALEILHVIVA
QKVKKTLEEVPLSKAIKDLVGGKSTLQNEILGDLQKEFGSSGFPEKGEEAPLEELANALQGSFNGALGKQTTSLISKMMG
SKMPGGYTLSTAKGYLAKAHGLGPVRADGALLVGLTMEPPARLGAVPEANAWLDSVAQAYARRAGISLSAGAPAGGAAPV
MMAAAGPAAAGPAAAIADAPIKAIDILHVIVAQKIKKTVEEVPLSKAIKDLVGGKSTLQNEILGDLQKEFGSSGFPEKGE
EAPLEDLGNALQGNFSGSLGMQTTSLIAKMMGSKMPGGFTQSSAKAYLASSYGLGPLRADGALLLGLTMEPSARLGSEGD
AKAWLDTVAQAYARRAGVSLGGGGGGAVAGGAVGGAMMNSEEFNQFQVKQNAMMYQHLEIYARYLEKDLRAGEKQYEEEK
LATLRLQADIDQWMAEHGDYYAEGIKPAFSVKKARKYDSHWNWVRQDAMSLLYDMIFGRLTVVDREVVAQCIHVMNRANP
QLLEFMIYHIDNTAADRGKTYALAKEFVGVPTGPQTTIDNKGNILYEEVQRVGVRKLDHYVKDMVAGGKMSEYSNRQKVQ
KNLAQIYKIIKAQNTMKSSSKLAIKSLYGEVIHAMNMSNTIIREEKNRRASRVRRASAVPSADRPKKEAKKETIPFLHLK
KKNPQSESGWEFSQRLTSVYLDVLTNIARDGVTFENRMVLMTGAGKDSIGASILKGLLSGGAKVVVTTSRFSRDVTEYYQ
SIYQRHGSKNSSLVVVPFNGGSKQDVDALVNYIYDKDLKKGLGWDLDYIIPFAAISVQGKEIDNIDSQSELAHRIMLTNV
LRLLGNVKAKKMEHGYDTRPAQVILPLSPNHGTFGADGLYGESKVALETLFNRWSSESWGAYLTITGAVIGWTRGTGLMS
GNNIVAEGLEKYGVRTFSGQEMAFNILGLMHPSITNLCQVEPVWADLNGGLQYLPNLNEISANLRAEYRQTAEIRKAIVT
ENTLDFKETHGAEAERKHQPHKVTPRANMKFPFPELKDYKDLSHAHKLRGMLDLEKVVVVTGFSEVGPWGNSRTRWEMEA
NGQFSLEGCIEMAWIMGFIKHHNGNLKSGSPYSGWVDAKTEEPVKDRDVKAKYEKQILEHTGIHHGRSRPPELFGGYDPK
RKGLLQEVLIDHDLEAFEVSKEEAQMFKLEHGDKVDIYEEESGQWAVKFKKGANMYIPKALKFDRLVAGQIPTGWDAARY
GVPKDIIDQVDTITLYVLVSTVEALVASGITDPYEFYQYVHVSEVGNTAGSGVGGMLSLRGMYRGRVMDDPVQKDILQES
FINTMPAWVNMLLLSSSGPIKTPVGACATAVESVEIGVDTIQSGKAKIVIVGGYDDFQEEGSYEFANMKATSNTEEEFAH
GRTPKEMSRPATSTRSGFMESHGAGIEILMQAKLAVEMGVPIYGIVGLTNTATDKEGRSVPAPGQGVLTTAREAKGKMPS
RLLDIKYRKRQIDARRAQIKQWVENEYAELRYELDELKANNGLTVTEEEYLASETERIQKEANRQHREALNLWGNEFYRQ
DPQIAPLRGALASFGLTIDDIGVGSFHGTSTKANDKNESEVVNKQLEHLGRSKGNALPSIWQKYLTGHPKGAAAAWMMNG
VLQVLQTGLIPGNRNADNIDDTMRQYEHVLYTSRSIQTDGVKAGLLKSFGFGQVGGEVLLIHSDYILGALEEHEYEAYKT
KQQARQAKSYRYLHDSMTGGPALVQVKNAPPYSPELESPVYLNPRARAQYNNATKSWAFNAKHLVPESDKIDVDMTRAIL
ETSAQESLGVTSSSSRGVGVDVEMVSAINIENDTFLERNFTQQEIDYCLSRPDPQASFAGRWSAKEAVVKAVSSFSLDSE
KVWTQGAGAGLSEIEIVMAESGAPSVVFSGAAQEAAAKAGVKEIKVSISHSGAYAVAVANAL
>Mortierella_alpina_GBA31
MTTTQSNLTRPLALKQGTSEVSILVPSDVWVAAEQLREEFLISAEAAPAEEAVAAGGADDQAPEMALVARFLKFATDKSE
QSDPSLQFIPVLKTVFLFFVTKYLKGNDIHAVTRLLAKDTRVVIINAFFSALVFLRATEALAPEDYTPPTSALFAAAQEG
SAKLFAIFGGQGNIEEYFDELADIYTTYTTLVQDYVEDMAAVLREHARSDDASVFHSKGLDVMGWLRSPDSKPDVAYLVS
APVSLPLIGLVQLMHYYVMLKVLDQTPAQLRDVILGSTGHSQGIISSVVISSSSTFEEFFANSRKALGLLFWIGTRSQEV
YPQTTLNPAILQDSLSNNEGNPTPMLVVNSLRASEVQKYVEATNRHLPEDRKIKIALINGPRSSICTGPPQSLYGLNLAL
RKLKAPTGLEQGRVPFSQRKVKFSSRFLPITAPFHSSYLDGVSALVESDIARYDLGFDHTQMTVPVFSTDSGKDIAGSPT
ITMDLVNQICSLPVHWEKATAMAGLTHVIDFGPGGSSGVGSLTARNKDGTGVQVMLAGASEGVNRELSYKPDIFDANPAA
LRYAPNWANEFQPKLVRSVNGEIHIDTRMSRLLSKPPLMVAGMTPSTVNEGFVSAVMNAGYHVELAGGGHYNEAAVRSKV
KKIMQLTTPGAGITLNTLFINVRQWGFQAPLVPKLRREGLPMEGFCCAAGVPSLEVADEFITDMLDAGIRHISFKPGSAE
SIRQVLAIANAHPEMPIVLQWTGGRAGGHHSFEDFHQPILETYSAIRRHPNVVLVAGSGFGGAEDTYPYLTGDWSVQLDY
PPMPFDGMLFGSRVMVAKEGMASLGVKQAIVDAPGVEDSEWEKTYKGPTGGVMTVRSELGEPIHKIATRGVKLWKEMDDT
IFALPKDKRPAALLAKKDYIIKRLNADFQKVWFGKKANGSVADLQDMTYEEVINRLIELMFIKHEERWIDHSHRNLLGDI
LRRIEERFVGVEKKSIVQTFSQLDIPFAFAQEFVDTYPLTKTQLLTTEDVGYFLFLMNRRGQKPVPFIPVLDKDFEVWFK
KDSLWQAEDLAAVVDQDVQRTCILQGPAAVRYATKVDEPVKDILDGIFHSHIAWLKERYYNNNDANIPQVEYFGGKPGRF
ESALNAVLPLVKVESYDNGKVKMVETSMLESSLPKTEDWLEYLAGQDPSWFRALLTAPAVIQGKKFLDNPLARIFRPRVS
QAVHFEYTEDKLQTITVYDRRSWSASSKSSELSPSLRARLQPNELIEVVLVEKNGERLIPFPLLFHYTPEKGYAPIHEVM
EGRNERIKEFYYKLWFPSEEDQFNACLATDAFTEKFICNGEQVSTPEIKEFCQAVGNQAELYVERRQKVVYAPMDFAIVV
GWKSIIKAIFPKSIDGDLLKLVHLSNGFRMLDGAESLKQGDIVDTVAEINAVVNNDSGKLVQVKGVVLREGKRVMEVTSE
FLYRGTFVDYQNTFQKTVETPMEVKLTSAKDVAVLKSKEWIQWAEGEHTVGPNASLVFRLNTIVRFKNKTTFSHVETTGT
VSMQISTKEHVEIATVHYSNDEETQGNPVLAYLKRSGSPIEQAIHFENGGYSVMPEGSFSSEVISPFSNEPYAKVSGDFN
PIHVNPYFADLAELPGTITHGMWTSASTRKFVEIFAAENHPQRVTSYEVKFLSMVLPQDRLSTKLSHIGMINGKKIIKVE
TFNQNGSKVVEGTAEIDQPTIAYVFTGQGSQEQGMGMALYDSSPVAKDIWQRADRHFLENYGFSILDIVRNNPLKKTIHF
GGPKGNAIRQNYMSMRYDQVDQDGSIKSLPLFPGINETTHFYTFQSPNGLLAATQFTQPALTLMEKAAFEDMRSKGLIQG
NCAFAGHSLGEYSALAAIGEVLPIESLVDVVFYRGMTMQVAVPRDSVGRSNYGMVAINPSRVSPTFNDSALRYVVDAIAR
QSNGLLEIVNENVENWQYVAAGELSNLDALSTVLNYLKVQKIDLQKLMETMPLEEVKKHLSQIIAGALEKVAEKVAKDGH
IKPERGVATIPLAGIDVPFHSSFLLSGVAPFRTYLAKKINPTFINVPLLTSKYIPNLTAQPFSIEKSYIEGVYNLTSSPR
LAKVLKNWIDTKLTAKQQQRLGYTLLVELLAYQFASPVRWIETQDRLFKEYNVVRLIEVGPSPTLCGMAQRTLKFKYEAY
DDALTFQRSTLCTSKDAKEIYYAMDNVESSAPAPAASAAAPVAKAAPVAAAAPAPVAVAAAGPAAAVSDVPIKALEILHV
IVAQKVKKTLEEVPLSKAIKDLVGGKSTLQNEILGDLQKEFGSSGFPEKGEEAPLEELANALQGNFNGALGKQTTSLIAK
MIGSKMPGGYSLSTAKGYLAKAHGLGPVRADAALLVGLTMEPPARLGAVPEANAWLDSVAQAYARRAGISLSAGAPAGGA
APVMMAAAGPAAAGPAAAVADAPIKAIDILHVIVAQKIKKTVEEVPLSKAIKDLVGGKSTLQNEILGDLQKEFGSSGFPE
KGEEAPLEDLGNALQGNFGGSLGMQTTSLIAKMMGSKMPGGFTQSSAKAYLASSYGLGPLRADGALLLGLTMEPSARLGS
EGDAKAWLDTVAQAYARRAGISLGGGGGGAVAGGAIGGAMMNSEEFNQFQAKQNAMMYQHLEIYARYLEKDLRAGEKQYE
EEKLATLRLQADIDQWMAEHGDYYAEGIKPAFSAKKARKYDSHWNWVRQDAMSLLYDMIFGRLTVVDREVVAQCIHVMNR
ANPQLLEFMIYHIDNTAADRGKTYALAKEFGNMLIENCREVLEAAPVYKDVGVPTGPQTTIDNKGNILYEEVQRVGVRKL
DHYVKDMVAGGKMSEYSNRQKVQKNLAQIYKIIKAQNTMKSSSKLAIKSLYGEVIHAMNMSNTIIREEKNRRASRVRRAS
AVPSADRPKKEAKKETIPFLHLKKKNPQSESGWEFSQRLTSVYLDVLTNIARDGVTFENRMVLMTGAGKDSIGASILKGL
LSGGAKVVVTTSRFSRDVTEYYQSIYQRHGSKNSCLVVVPFNGGSKQDVDALVNYIYDKDLKKGLGWDLDYIIPFAAISV
QGKEIDNIDSQSELAHRIMLTNVLRLLGNVKAKKMEHGYDTRPAQVILPLSPNHGTFGADGLYGESKVALETLFNRWSSE
SWGAYLTITGAVIGWTRGTGLMSGNNIVAEGLEKYGVRTFSGQEMAFNILGLMHPSITNLCQVEPVWADLNGGLQYLPNL
NEISANLRAEYRQTAEIRKAIVTENTLDFKETHGAEAERKHQPHKVTPRANMKFPFPELKDYKDLSHAHKLRGMLDLEKV
VVVTGFSEVGPWGNSRTRWEMEANGQFSLEGCIEMAWIMGFIKHHNGNLKSGAPYSGWVDAKTEEPVKDRDVKAKYEKQI
LEHTGIRLIEPELFGGYDPKRKGLLQEVLIDHDLEAFEVSKEEAQMFKLEHGDKVDIYEEESGQWAVKFKKGANMYIPKA
LKFDRLVAGQIPTGWDAARFGVPKDIIDQVDTITLYVLVSTVEALVASGITDPYEFYQYVHVSEVGNTAGSGVGGMLSLR
GMYRGRVMDDPVQKDILQESFINTMPAWVNMLLLSSSGPIKTPVGACATAVESVEIGVDTIQSGKAKIVIVGGYDDFQEE
GSYEFANMKATSNTEEEFAHGRTPKEMSRPATSTRSGFMESHGAGIEILMQAKLAVEMGVPIYGIVGLTNTATDKEGRSV
PAPGQGVLTTAREAKGKMPSRLLDIKYRKRQIDARRAQIKQWVENEYAELRYELDELKANDKLTVTEEEYLAAETERIQK
EAKRQHREALNLWGNEFYRQDPQISPLRGALASFGLTIDDIGVGSFHGTSTKANDKNESEVVNKQLEHLGRSKGNALPSI
WQKYLTGHPKGAAAAWMMNGVLQVLQTGLIPGNRNADNIDDTMRQYEHVLYTSRSIQTDGVKAGLLKSFGFGQVGGEVLL
IHSDYILGALEEHEYEAYKVKQQARQAKSYRYLHDSMTGGPALVQVKNAPPYSPELESPVYLNPKARAQYNNATKSWAFN
AKHLVPESDKIDVDMTRAILETSAQESLGVTSSSSRGVGVDVEMVSAINIENDTFLERNFTQQEIDYCLSRPDPQASFAG
RWSAKEAVVKAVSSFSLDSEKVWTQGAGAALSEIEIVMAESGAPSVVFSGAAQEAAAKAGVKEIKVSISHSGAYAVAVAN
AL
>Mortierella_alpina_LL118
MTTAQSNLTRPLALKQGTSEVSILVPSDVWVAAEQLREEFLISAEAAPSEEAAAAGGADDQAPEMALVARFLKFATDKSE
QSDPSLQFIPVLKTVFLFFVTKYLKGNDIHAVTRLLAKDTRVVIINAFFSALVFLRATEALAPEDYTPPTSALFAAAQEG
SAKLFAIFGGQGNIEEYFDELADIYTTYTTLVQDYVEDMAAVLREHARSDDASVFHSKGLDVMGWLRSPDSKPDVAYLVS
APVSLPLIGLVQLMHYYVMLKVLDQTPAQLRDVILGSTGHSQGIISSVVISSSATFEEFFANSRKALGLLFWIGTRSQEV
YPQTTLNPAILQDSLSNNEGNPTPMLVVNSLRASEVQKYVEATNRHLPEDRKIKIALINGPRSSICTGPPQSLYGLNLAL
RKLKAPTGLEQGRVPFSQRKVKFSSRFLPITAPFHSSYLDGVSALVESDIARYDLGFDHTQMTVPVFSTDSGKDIAGSPT
ITMDLVNQICSLPVHWEKATAMAGLTHVIDFGPGGSSGVGSLTARNKDGTGVQVMLAGASEGVNRELSYKPDIFDANPAA
LRYAPNWANEFQPKLVRSVNGEIHIDTRMSRLLSKPPLMVAGMTPSTVNEGFVSAVMNAGYHVELAGGGHYNEAAVRSKV
KKIMQLTTPGAGITLNTLFINVRQWGFQAPLVPKLRREGLPMEGFCCAAGVPSLEVADEFITDMLSAGIRHISFKPGSAE
SIRQVLAIANAHPEMPIVLQWTGGRAGGHHSFEDFHQPILETYSAIRRHPNVVLVAGSGFGGAEDTYPYLTGDWSVQLDY
PPMPFDGMLFGSRVMVAKEGMASLGVKQAIVDAPGVEDSEWEKTYKGPTGGVMTVRSELGEPIHKIATRGVKLWKEMDDT
IFALPKDKRPAALLAKKDYIIKRLNADFQKVWFGKKANGSVADLQDMTYEEVINRLMELMFIKHEERWIDHSHRNLLGDI
LRRIEERFVGVEKKSIVQTFSQLDIPFAFAQEFVDTYPLTKTQLLTTEDVGYFLFLMNRRGQKPVPFIPVLDKDFEVWFK
KDSLWQAEDLAAVVDQDVQRTCILQGPAAVRYATKVDEPVKDILDGIFHSHIAWLKERYYNNNDADIPQVEYFGGKPGRF
ESALNAVLPLVKVETYDNGKVKMVETSMLESSLPKNEDWLEYLAGQDPSWFRALLTAPAVIQGKKFLDNPLARIFRPRVS
QAVHFEYTEDKLQTITVYDRRSWSASSKSSELSPSLRARLQPNELIEVVLVEKNGERLIPFPLLFHYTPEKGYAPIHEVM
EGRNERIKEFYYKLWFPSEEDQFNACLATDAFTEKFICNGEQVSTPEIKEFCQAVGNQAELYVERRQKVVYAPMDFAIVV
GWKSIIKAIFPKSIDGDLLKLVHLSNGFRMLDGAESLKQGDIVDTVAEINAVVNNDSGKLVQVKGVVLREGKRVMEVTSE
FLYRGTFVDYQNTFQKTVETPMEVKLTSAKDVAVLKSKEWIQWAEGEHTVGPNASLVFRLNTIVRFKNKTTFSHVETTGT
VSMQISTKEHVEIATVHYSNDEETQGNPVLAYLKRSGSPIEQAIHFENGGYSVMPEGSFSSEVISPFSNEPYAKVSGDFN
PIHVNPYFADLAELPGTITHGMWTSASTRKFVEIFAAENHPQRVTSYEVKFLSMVLPQDRLSTKLSHIGMINGKKIIKVE
TFNQNGSKVVEGTAEIDQPTIAYVFTGQGSQEQGMGMALYDSSPVAKDIWQRADRHFLENYGFSILDIVRNNPLKKTIHF
GGPKGNAIRQNYMSMRYDQVDQDGSIKSLPLFPGINETTHFYTFQSPNGLLAATQFTQPALTLMEKAAFEDMRSKGLIQG
NCAFAGHSLGEYSALAAIGEVLPIESLVDVVFYRGMTMQVAVPRDSVGRSNYGMVAINPSRVSPTFNDSALRYVVDAIAR
QSNGLLEIVNENVENWQYVAAGELSNLDALSTVLNYLKVQKIDLQKLMETMPLEEVKKHLSQIIAGALEKVAEKVAKDGH
IKPERGVATIPLAGIDVPFHSSFLLSGVAPFRTYLAKKINPTFINVPLLTSKYIPNLTAQPFSIEKSYIEGVYNLTSSPR
LAKVLKNWIDTKLTAKQQQRLGYTLLVELLAYQFASPVRWIETQDRLFKEYNVVRLIEVGPSPTLCGMAQRTLKFKYEAY
DDALTFQRSTLCTSKDSKEIYYAMDNVESSAPAPAASAAAPVAKAAPVAAAAPAPVAVAAAGPAAAVSDVPIKALEILHV
IVAQKVKKTLEEVPLSKAIKDLVGGKSTLQNEILGDLQKEFGSSGFPEKGEEAPLEELANALQGSFNGALGKQTTSLIAK
MMGSKMPGGYSLSTAKGYLAKVHGLGPVRADGALLVGLTMEPPARLGAVPEANAWLDSVAQAYARRAGISLSAGAPAGGA
APVMMAAAGPAAAGPAAAVADAPIKAIDILHVIVAQKIKKTVEEVPLSKAIKDLVGGKSTLQNEILGDLQKEFGSSGFPE
KGEEAPLEDLGNALQGSFSGSLGMQTTSLIAKMMGSKMPGGFTQSSAKAYLASSYGLGSLRADGALLLGLTMEPSARLGS
EGDAKAWLDTVAQAYARRASISLGGGGGGAVAGGAVGGAMMNSEEFNQFQAKQNAMMYQHLEIYARYLEKDLRAGEKQYE
EEKLATLRLQADIDQWMAEHGDYYAEGIKPAFSVKKARKYDSHWNWVRQDAMSLLYDMIFGRLTVVDREVVAQCIHVMNR
ANPQLLEFMIYHIDNTAADRGKTYALAKEFGNMLIENCREVLEAAPVYKDVGVPTGPQTTIDNKGNILYEEVQRVGVRKL
DHYVKDMVAGGKMSEYSNRQKVQKNLAQIYKIIKAQNTMKSSSKLAIKSLYGEVIHAMNMSNTIIREEKNRRASRVRRAS
AVPSADRPKKEAKKETIPFLHLKKKNPQSESGWEFSQRLTSVYLDVLTNIARDGVTFENRMVLMTGAGKDSIGASILKGL
LSGGAKVVVTTSRFSRDVTEYYQSIYQRHGSKNSSLVVVPFNGGSKQDVDALVNYIYDKDLKKGLGWDLDYIIPFAAISV
QGKEIDNIDSQSELAHRIMLTNVLRLLGNVKAKKMEHGYDTRPAQVILPLSPNHGTFGADGLYGESKVALETLFNRWSSE
SWGAYLTITGAVIGWTRGTGLMSGNNIVAEGLEKYGVRTFSGQEMAFNILGLMHPSITNLCQVEPVWADLNGGLQYLPNL
NEISANLRAEYRQTAEIRKAIVTENTLDFKETHGAEAERKHQPHKVTPRANMKFPFPELKDYKDLSHAHKLRGMLDLEKV
VVVTGFSEVGPWGNSRTRWEMEANGQFSLEGCIEMAWIMGFIKHHNGNLKSGSPYSGWVDAKTEEPVKDRDVKAKYEKQI
LEHTGIRLIEPELFGGYDPKRKGLLQEVLIDHDLEAFEVSKEEAQMFKLEHGDKVDIYEEESGQWAVKFKKGANMYIPKA
LKFDRLVAGQIPTGWDAARYGVPKDIIDQVDTITLYVLVSTVEALVASGITDPYEFYQYVHVSEVGNTAGSGVGGMLSLR
GMYRGRVMDDPVQKDILQESFINTMPAWVNMLLLSSSGPIKTPVGACATAVESVEIGVDTIQSGKAKIVIVGGYDDFQEE
GSYEFANMKATSNTEEEFAHGRTPKEMSRPATSTRSGFMESHGAGIEILMQAKLAVEMGVPIYGIVGLTNTATDKEGRSV
PAPGQGVLTTARETKGKMPSRLLDIKYRKRQIDARRAQIKQWVENEYAELRYELDELKANNNLTVTEEEYLASETERIQK
EAKRQHREALNLWGNEFYRQDPQISPLRGALASFGLTIDDIGVGSFHGTSTKANDKNESEVVNKQLEHLGRSKGNALPSI
WQKYLTGHPKGAAAAWMMNGVLQVLQTGLIPGNRNADNIDDTMRQYEHVLYTSRSIQTDGVKAGLLKSFGFGQVGGEVLL
IHSDYILGALEEHEYEAYKTKQQARQAKSYRYLHDSMTGGPALVQVKNAPPYSPELESPVYLNPKARAQYNNATKSWAFN
AKHLVPESEKIDVDMTRAILETSAQESLGVTSSSSRGVGVDVEMVSAINIENDTFLERNFTQQEIDYCLSRPDPQASFAG
RWSAKEAVVKAVSSFSLDSEKVWTQGAGAGLSEIEIVMAESGAPSVVFSGAAQEAAAKAGVKEIKVSISHSGAYAVAVAN
AL
>Mortierella_alpina_NRRL_66262
MTTTQSNLTRPLALKQGTSEVSILVPSDVWVAAEQLREEFLISAEAAPAEEATAATGADDQAPEMALVARFLKFATDKSE
QSDPSLQFIPVLKTVFLFFVTKYLKGNDIHAVTRLLAKDTRVVIINAFFSALVFLRATEALAPEDYTPPTSALFAAAQEG
SAKLFAIFGGQGNIEEYFDELADIYTTYTTLVQDYVEDMAAVLREHARSDDASVFHSKGLDVMGWLRSPDSKPDVAYLVS
APVSLPLIGLVQLMHYYVMLKVLDQTPAQLRDVILGSTGHSQGIISSVVISSSATFEEFFANSRKALGLLFWIGTRSQEV
YPQTTLNPAILQDSLSNNEGNPTPMLVVNSLRASEVQKYVEATNRHLPEDRKIKIALINGPRSSICTGPPQSLYGLNLAL
RKLKAPTGLEQGRVPFSQRKVKFSSRFLPITAPFHSSYLDGVSALVESDIARYGLGFDHTQMTVPVFSTDSGKNIAGSPT
ITMDLVNQICSLPVHWEKATAMAGLTHVIDFGPGGSSGVGSLTARNKDGTGVQVMLAGASEGVNRELSYKPDIFDANPAA
LRYAPNWANEFQPKLVRSVNGEIHIDTRMSRLLSKPPLMVAGMTPSTVNEGFVSAVMNAGYHVELAGGGHYNEAAVRSKV
KKIMQLTTPGAGITLNTLFINVRQWGFQAPLVPKLRREGLPMEGFCCAAGVPSLEVADEFITDMLSAGIRHISFKPGSAE
SIRQVLAIANAHPEMPIVLQWTGGRAGGHHSFEDFHQPILETYSAIRRHPNVVLVAGSGFGGAEDTYPYLTGDWSVQLDY
PPMPFDGMLFGSRVMVAKEGMASLGVKQAIVDAPGVDDSEWEKTYKGPTGGVMTVRSELGEPIHKIATRGVKLWKEMDDT
IFALPKDKRPAALLAKKDYIIKRLNADFQKVWFGKKANGSVADLQDMTYEEVINRLIELMFIKHEERWIDHSHRNLLGDI
LRRIEERFVGVEKKSIVQTFSQLDIPFAFAQEFVDTYPLTKTQLLTTEDVGYFLFLMNRRGQKPVPFIPVLDKDFEVWFK
KDSLWQAEDLAAVVDQDVQRTCILQGPAAVRYATKVDEPVKDILDGIFHSHIAWLKERYYGNNDANIPQVEYFGGKPGRF
ESALNAVLPLVKVETYDNGKVKMVETSMLESSLPKNEDWLEYLAGQDPSWFRALLTAPAVIQGKKFLDNPLARIFRPRVS
QAVHFEYTEDKLQTITVYDRRSWSASSKSSELSPSLRARLQPNELIEVVLVEKNGERLIPFPLLFHYTPEKGYAPIHEVM
EGRNERIKEFYYKLWFPSEEDQFNACLATDAFTEKFICNGEQVSTPEIKEFCQAVGNQAELYVERRQKVVYAPMDFAIVV
GWKSIIKAIFPKSIDGDLLKLVHLSNGFRMLDGAESLKQGDIVDTVAEINAVVNNDSGKLVQVKGVVLREGKRVMEVTSE
FLYRGTFVDYQNTFQKTVETPMEVKLTSAKDVAVLKSKEWIQWAEGEHTVGPNASLVFRLNTIVRFKNKTTFSHVETTGT
VSMQISTKEHVEIATVHYSNDEETHGNPVLAYLKRSGSPIEQAIHFENGGYSVMPEGSFSSEVISPFSNEPYAKVSGDFN
PIHVNPYFADLAELPGTITHGMWTSASTRKFVEIFAAENHPQRVTSYEVKFLSMVLPQDRLSTKLSHIGMINGKKIIKVE
TFNQNGSKVVEGTAEIDQPTIAYVFTGQGSQEQGMGMALYDSSPVAKDIWQRADRHFLENYGFSILDIVRNNPLKKTIHF
GGPKGNAIRQNYMSMRYDQVDQDGSIKSLPLFPGINETTHFYTFQSPNGLLAATQFTQPALTLMEKAAFEDMRSKGLIQG
NCAFAGHSLGEYSALAAIGEVLPIESLVDVVFYRGMTMQVAVPRDSVGRSNYGMVAINPSRVSPTFNDSALRYVVDAIAR
QSNGLLEIVNENVENWQYVAAGELSNLDALSTVLNYLKVQKIDLQKLMETMPLEEVKKHLSQIIAGALEKVAEKVAKDGH
IKPERGVATIPLAGIDVPFHSSFLLSGVAPFRTYLAKKINPTFINVPLLTAKYIPNLTAQPFSIEKSYIEGVYNLTSSPR
LAKVLKNWIDTKLTAKQQQRLGYTLLVELLAYQFASPVRWIETQDRLFKEYNVVRLIEVGPSPTLCGMAQRTLKFKYEAY
DDALTFQRSTLCTSKDSKEIYYAMDNVESSAPAPAASAAAPAAKAAPVAAAAPAPVAVAAAGPAAAVADVPIKALEILHV
IVAQKIKKTLEEVPLSKAIKDLVGGKSTLQNEILGDLQKEFGTSGFPEKGEEAPLEELGNALQGNFNGALGKQTTSLIAK
MMGSKMPGGYSLSTAKGYLAKAHGLGPVRADAALLVGLTMEPPARLGAVPEANAWLDSVAQAYARRAGISLSAGAPAGGA
APVMMAAAGPAAGPAAAVADAPIKAIDILHVIVAQKIKKTVEEVPLSKAIKDLVGGKSTLQNEILGDLQKEFGSSGFPEK
GEEAPLEDLGNALQGSFGGSLGMQTTSLIAKMMGSKMPGGFTQSSAKAYLASSYGLGPLRADGALLLGLTMEPSARLGSE
GDAKAWLDTVAQAYARRAGISLGGGGGGAVAGGAVGGAMMNSEEFNQFQAKQNAMMYQHLEIYARYLEKDLRAGEKQYEE
EKLATLRLQADIDQWMAEHGDYYAEGIKPAFSVKKARKYDSHWNWVRQDALSLLYDMIFGRLTVVDREVVAQCIHVMNRA
NPQLLEFMIYHIDNTAADRGKTYALAKEFGNMLIENCREVLEAAPIYKDVGVPTGPQTTIDNKGNILYEEVQRVGVRKLD
HYVKDMVAGGKMSEYSNRQKVQKNLAQIYKIIKAQNTMKSSSKLAIKSLYGEVIHAMNMSNTIIREEKNRRASRVRRASA
VPSADRPKKEAKKETIPFLHLKKKNPQSESGWEFSQRLTSVYLDVLTNIARDGVTFENRMVLMTGAGKDSIGASILKGLL
SGGAKVVVTTSRFSRDVTEYYQSIYQRHGSKNSSLVVVPFNGGSKQDVDALVNYIYDKDLKKGLGWDLDYIIPFAAISVQ
GKEIDNIDSQSELAHRIMLTNVLRLLGNVKAKKMEHGYDTRPAQVILPLSPNHGTFGADGLYGESKVALETLFNRWSSES
WGAYLTITGAVIGWTRGTGLMSGNNIVAEGLEKYGVRTFSGQEMAFNILGLMHPSITNLCQVEPVWADLNGGLQYLPNLN
EISANLRAEYRQTAEIRKAIVTENTLDFKETHGAEAERKHQPHKVTPRANMKFPFPELKDYKDLSHAHKLRGMLDLEKVV
VVTGFSEVGPWGNSRTRWEMEANGQFSLEGCIEMAWIMGFIKHHNGNLKSGSPYSGWVDAKTEEPVKDRDVKTKYEKQIL
EHTGIRLIEPELFGGYDPKRKGLLQEVLIDHDLEAFEVSKEEAQMFKLEHGDKVDIYEEESGQWAVKFKKGANMFIPKAL
KFDRLVAGQIPTGWDAARYGVPKDIIDQVDTITLYVLVSTVEALVASGITDPYEFYQYVHVSEVGNTAGSGVGGMLSLRG
MYRGRVMDDPVQKDILQESFINTMPAWVNMLLLSSSGPIKTPVGACATAVESVEIGVDTIQSGKAKIVIVGGYDDFQEEG
SYEFANMKATSNTEEEFAHGRTPKEMSRPATSTRSGFMESHGAGIEILMQAKLAVEMGVPIYGIVGLTNTATDKEGRSVP
APGQGVLTTAREAKGKMPSRLLDIKYRKRQIDARRAQIKQWVENEYAELRYELDELKANNNLTVTEEEYLASETERIQKE
AKRQHREALNLWGNEFYRQDPQISPLRGALASFGLTIDDIGVGSFHGTSTKANDKNESEVVNKQLEHLGRSKGNALPSIW
QKYLTGHPKGAAAAWMMNGVLQVLQTGLIPGNRNADNIDDTMRQFEHVLYTSRSIQTDGVKAGLLKSFGFGQVGGEVLLI
HSDYILGALEEHEYEAYKIKQQARQAKSYRYLHDSMTGGPALVQVKNAPPYSPELESPVYLNPKARAQYNNATKSWAFNA
KHLVPESEKIDVDMTRAILETSAQESLGVTSSSSRGVGVDVEMVSAINIENDTFLERNFTQQEIDYCLSRPDPQASFAGR
WSAKEAVVKAVSSFSLDSEKVWTQGAGAGLSEIEIVMAESGAPSVVFSGAAQEAAAKAGVKEIKVSISHSGAYAVAVANA
L
>Mortierella_amoeboidea_CBS889.72
MTTAQSNLTRPLALKQGTSEVSILVPSDVWVAAEQLREEFLISAEAAPAEAAAAGGADDQAPEMALVARF
LKFATDKSEQSDPSLQFIPVLKTVFLFFVTKYLKGNDIHAVTRLLAKDTRVVIINAFFSALVFLRATEAL
APEDYTPPTSALFAAAQEGSAKLFAIFGGQGNIEEYFDELADIYTTYTTLVQDYVEDMAAVLREHARSDD
ASVFHSKGLDVMGWLRSPDSKPDVAYLVSAPVSLPLIGLVQLMHYYVMLKVLDQTPAQLRDVILGSTGHS
QGIISSVVISSSATFEEFFANSRKALGLLFWIGTRSQEVYPQTTLNPAILQDSLSNNEGNPTPMLVVNSL
RASEVQKYVEATNRHLPEDRKIKIALINGPRSSICTGPPQSLYGLNLALRKLKAPTGLEQGRVPFSQRKV
KFSSRFLPITAPFHSSYLDGVSALVESDIARYDLGFDHTQMTVPVFSTDSGKDIAGSPTITMDLVNQICS
LPVYWEKATAMAGLTHVIDFGPGGSSGVGSLTARNKDGTGVQVMLAGASEGVNRELSYKPDIFDANPAAL
RYAPNWANEFQPKLVRSVNGEIHIDTRMSRLLSKPPLMVAGMTPSTVNEGFVSAVMNAGYHVELAGGGHY
NEAAVRSKVKKIMQLTTPGAGITLNTLFINVRQWGFQAPLVPKLRREGLPMEGFCCAAGVPSLEVADEFI
TDMLSAGIRHISFKPGSAESIRQVLAIANAHPEMPIVLQWTGGRAGGHHSFEDFHQPILETYSAIRRHPN
VVLVAGSGFGGAEDTYPYLTGDWSVQLDYPPMPFDGMLFGSRVMVAKEGMASLGVKQAIVDAPGVEDSEW
EKTYKGPTGGVMTVRSELGEPIHKIATRGVKLWKEMDDTIFALPKDKRPAALLAKKDYIIKRLNADFQKV
WFGKKANGSVADLQDMTYEEVINRLMELMFIKHEERWIDHSHRNLLGDILRRIEERFVGVEKKSIVQTFS
QLDIPFAFAQEFVDTYPLTKTQLLTTEDVGYFLFLMNRRGQKPVPFIPVLDKDFEVWFKKDSLWQAEDLA
AVVDQDVQRTCILQGPAAVRYATKVDEPVKDILDGIFHSHIAWLKERYYNNNDADIPQVEYFGGKPGRFE
SALNAVLPLVKVETYDNGKVKMVETSMLESSLPKNEDWLEYLAGQDPSWFRALLTAPAVIQGKKFLDNPL
ARIFRARVSQAVHFEYTEDKLQTITVYDRRSWSASSKSSELSPSLRARLQPNELIEVVLVEKNGERLIPF
PLLFHYTPEKGYAPIHEVMEGRNERIKEFYYKLWFPSEEDQFNACLATDAFTEKFICNGEQVSTPEIKEF
CQAVGNQAELYVERRQKVVYAPMDFAIVVGWKSIIKAIFPKSIDGDLLKLVHLSNGFRMLDGAESLKQGD
IVDTVAEINAVVNNDSGKLVQVKGVVLREGKRVMEVTSEFLYRGTFVDYQNTFQKTVETPMEVKLTSAKD
VAVLKSKEWIQWAEGEHTVGPNASLVFRLNTIVRFKNKTTFSHVETTGTVSMQISTKEHVEIATVHYSND
EETQGNPVLAYLKRSGSPIEQAIHFENGGYSVMPEGSFSSEVISPFSNEPYAKVSGDFNPIHVNPYFADL
AELPGTITHGMWTSASTRKFVEIFAAENHPQRVTSYEVKFLSMVLPQDRLSTKLSHIGMINGKKIIKVET
FNQNGSKVVEGTAEIDQPTIAYVFTGQGSQEQGMGMALYDSSPVAKDIWQRADRHFLENYGFSILDIVRN
NPLKKTIHFGGPKGNAIRQNYMSMRYDQVDQDGSIKSLPLFPGINETTHFYTFQSPNGLLAATQFTQPAL
TLMEKAAFEDMRSKGLIQGNCAFAGHSLGEYSALAAIGEVLPIESLVDVVFYRGMTMQVAVPRDSVGRSN
YGMVAINPSRVSPTFNDSALRYVVDAIARQSNGLLEIVNENVENWQYVAAGELSNLDALSTVLNYLKVQK
IDLQKLMETMPLEEVKKHLSQIIAGALEKVAEKVAKDGHIKPERGVATIPLAGIDVPFHSSFLLSGVAPF
RTYLAKKINPTFINVPLLTSKYIPNLTAQPFSIEKSYIEGVYNLTSSPRLAKVLKNWIDTKLTAKQQQRL
GYTLLVELLAYQFASPVRWIETQDRLFKEYNVVRLIEVGPSPTLCGMAQRTLKFKYEAYDDALTFQRSTL
CTSKDSKEIYYAMDNVESSAPAPAASAAAPVAKAAPVAAAAPAPVAVAAAGPAAAVSDVPIKALEILHVI
VAQKVKKTLEEVPLSKAIKDLVGGKSTLQNEILGDLQKEFGSSGFPEKGEEAPLEELANALQGSFNGALG
KQTTSLIAKMMGSKMPGGYSLSTAKGYLAKAHGLGPVRADGALLVGLTMEPPARLGAVPEANAWLDSVAQ
AYARRAGISLSAGAPTGGAAPVMMAAAGPAAAGPAAAVADAPIKAIDILHVIVAQKIKKTVEEVPLSKAI
KDLVGGKSTLQNEILGDLQKEFGSSGFPEKGEEAPLEDLGNALQGSFSGSLGMQTTSLIAKMMGSKMPGG
FTQSSAKAYLASSYGLGPLRADGALLLGLTMEPSARLGSEGDAKAWLDTVAQAYARRASISLGGGGGGAV
AGGAVGGAMMNSEEFNQFQAKQNAMMYQHLEIYARYLEKDLRAGEKQYEEEKLATLRLQADIDQWMAEHG
DYYAEGIKPAFSVKKARKYDSHWNWVRQDAMSLLYDMIFGRLTVVDREVVAQCIHVMNRANPQLLEFMIY
HIDNTAADRGKTYALAKEFGNMLIENCREVLEAAPVYKDVGVPTGPQTTIDNKGNILYEEVQRVGVRKLD
HYVKDMVAGGKMSEYSNRQKVQKNLAQIYKIIKAQNTMKSSSKLAIKSLYGEVIHAMNMSNTIIREEKNR
RASRVRRASAVPSADRPKKEAKKETIPFLHLKKKNPQSESGWEFSQRLTSVYLDVLTNIARDGVTFENRM
VLMTGAGKDSIGASILKGLLSGGAKVVVTTSRFSRDVTEYYQSIYQRHGSKNSSLVVVPFNGGSKQDVDA
LVNYIYDKDLKKGLGWDLDYIIPFAAISVQGKEIDNIDSQSELAHRIMLTNVLRLLGNVKAKKMEHGYDT
RPAQVILPLSPNHGTFGADGLYGESKVALETLFNRWSSESWGAYLTITGAVIGWTRGTGLMSGNNIVAEG
LEKYGVRTFSGQEMAFNILGLMHPSITNLCQVEPVWADLNGGLQYLPNLNEISANLRAEYRQTAEIRKAI
VTENTLDFKETHGAEAERKHQPHKVTPRANMKFPFPELKDYKDLSHAHKLRGMLDLEKVVVVTGFSEVGP
WGNSRTRWEMEANGQFSLEGCIEMAWIMGFIKHHNGNLKSGSPYSGWVDAKTEEPVKDRDVKAKYEKQIL
EHTGIRLIEPELFGGYDPKRKGLLQEVLIDHDLEAFEVSKEEAQMFKLEHGDKVDIYEEESGQWAVKFKK
GANMYSPKALKFDRLVAGQIPTGWDAARYGVPKDIIDQVDTITLYVLVSTVEALVASGITDPYEFYQYVH
VSEVGNTAGSGVGGMLSLRGMYRGRVMDDPVQKDILQESFINTMPAWVNMLLLSSSGPIKTPVGACATAV
ESVEIGVDTIQSGKAKIVIVGGYDDFQEEGSYEFANMKATSNTEEEFAHGRTPKEMSRPATSTRSGFMES
HGAGIEILMQAKLAVEMGVPIYGIVGLTNTATDKEGRSVPAPGQGVLTTARETKGKMPSRLLDIKYRKRQ
IDARRAQIKQWVENEYAELRYELDELKANNNLTVTEEEYLASETERIQKEAKRQHREALNLWGNEFYRQD
PQISPLRGALASFGLTIDDIGVGSFHGTSTKANDKNESEVVNKQLEHLGRSKGNALPSIWQKYLTGHPKG
AAAAWMMNGVLQVLQTGLIPGNRNADNIDDTMRQYEHVLYTSRSIQTDGVKAGLLKSFGFGQVGGEVLLI
HSDYILGALEEHEYEAYKIKQQARQAKSYRYLHDSMTGGPALVQVKNAPPYSPELESPVYLNPKARAQYN
NATKSWAFNAKHLVPESEKIDVDMTRAILETSAQESLSVTSSSSRGVGVDVEMVSAINIENDTFLERNFT
QQEIDYCLSRPDPQASFAGRWSAKEAVVKAVSSFSLDSEKVWTQGAGAGLSEIEIVMAESGAPSVVFSGA
AQEAAAKAGVKEIKVSISHSGAYAVAVANAL
>Mortierella_antarctica_KOD_1030_beta
MTTTLQSNLTRPLALKQGSSEVSILVPADVWVAAEQLREEFLLSSTAESAAPAEEGAEDQAPEMALVARFLKFATDKSEQ
NDPSLQFVPVLKTVFLFFVTKYLKGNDIHPVTRHLAKDTRNAIINAFFAALVFLRSVDALQPDEYTRPASSLFAAAKDGN
AKLFAMFGGQGNIEEYFDELAEIYTTYTTLVQDYVEDMAAVLREHAKSDDASVFHSKGLDVMAWLRNPDSKPDVAYLVSA
PVSLPLIGLVQLMHYYAMLKILDQTPVQLRDVILGSTGHSQGIISSVVISASATFEDFFANSRKALGLLFWIGTRSQQVY
PQTTLNPAILQDSLSNNEGNPTPMLVVNSLRASEVQKYVEATNLHLPEDRKIKIALINGPRSSICTGPPQSLYGLNLALR
KLKAPTGLEQGRVPFSQRKVKFSSRFLPITAPFHSSYLDGVSTLVAEDITRYDLAFDHTKMTVPVFSTDSGKDISGSATV
TMDLVDQICSLPVHWEKATAMAGLTHVIDFGPGGSSGVGSLTARNKDGTGVQVILAGATEGVNRELSYKSDLFDANPASL
RYAPNWVSEFQPKLVRSVNGEIHIDTRMSRLLAKPPLMVAGMTPSTVHEGFVSAVMNAGYHVELAGGGHYNEEAVRTKVK
KIMQLTTPGAGITLNTLFINVRQWGFQAPLVPKLRREGLPMEGFCCAAGVPSLEVANEFISDMHEAGIRHVSFKPGSADA
IRQVLAIAAAHPEMPIILQWTGGRAGGHHSFEDFHAPIFETYSAIRRHANVILVAGSGFGGAEDTLPYLTGDWSVEFDYP
PMPFDGMLFGSRVMVAKEGMASLGVKQAIVDAPGVGDSEWEKTYKGPTGGVMTVRSELGEPIHKIATRGVKLWKEMDDTI
FALPKDKRPAALLAKKDYIIKRLNADFQKVWFGKKVDGSVADLQDMTYEEVINRLIELLFIKHEERWIDHSHRNLLGDIL
RRIEERFVGVEKNSIVQTFSQIQVPFDFAQEFINTYPLTKTQLLTTEDVGYFLFLMQRRGQKPVPFIPVLDKDFEVWFKK
DSLWQAEDLSAVVDQDVQRTCILQGPTAVRYATKVDEPVKDILDGIFHSHIASLKERYYNNDDASIPQVEYFGGKPGRFE
SATKAISPLVKISTDAEGRVALVETSTLESSLPQTEDWLEFLAGQDPSWFRALLTAPAVIQGKKFLNNPLARIFRPRVSQ
TVQFEYKDEKLHTVTVYDRRSWSASSKSNDLSPSLRARMQPNELIEVVLVEKNGERLIPFPLLFHYTPEKGYAPIHEVME
GRNERIKEFYYKLWFPTEEDQFTNCLATNAFTEKFICNGESVNTPEIKEFCQAVGNQAELYVERRQKVVYAPMDFAIVVG
WKSIIKAIFPKSIDGDLLKLVHLSNGFRMLDGAESLKEGDIVDTVAEINAVVNNDSGKLVQVKGVVLRDGKRVMEVTSEF
LYRGTFTDYHNTFQKTVETPMQVQLASAKDVAVLKSKEWIQWAEGEHTVVPGASLVFRLNTVVRFKNKQTFSHVETTGTV
SMQISTKEHVEIATVQYTNEELSHGNPVLAYLKRNGSPIEQAVHFENGGYSVMPEGSFSSEVISPFSNEPYAKVSGDFNP
IHVNPYFADLAELPGTITHGMWTSASTRKFVEIFAADNHPQRVTSYEVSFLSMVLPQDRLSTKLSHIGMINGKKIIKVET
VNQNGTKVVEGTAEIDQPTIAYVFTGQGSQEQGMGMALYDSSPVAKAIWQKADRHFLENYGFSILDIVRNNPLKKTIHFG
GPKGNAIRQNYMSMRYDLVEQDGSIKSLPLFPGINETTHFYTFQSPNGLLAATQFTQPALTLMEKAAFEDMRAKGLIQGN
CAFAGHSLGEYSALASIGDVLPIESLVDVVFYRGMTMQVAVPRDEVGRSNYGMVAINPSRVSPTFNDSALRYVVDAIARQ
SNGLLEIVNENVENWQYVAAGELSNLDALSTVLNYLKVQKIDLQKLMETMPLEEVKKHLSQIIAGALEKVAEKLAKDGLI
KPERGVATIPLAGIDVPFHSSFLLSGVAPFRTYLAKKINPTNINVPLLTAKYIPNLTAKPFSIEKSYVEGVYSLTSSPRL
AKVLKNWVDTKLTAKQQQRLGYTLLVELLAYQFASPVRWIETQDRLFKEFNIVRLIEVGPSPTLCGMAQRTLKFKYEAYD
DALTFQRSTLCTSKDAKEIYYAMDNVESSSPAPAAAAASAPKAAAPVVVAAPAPVASAGPAAAVADAPIKAVEILHVIVA
QKVKKTLEEVPLSKAIKDLVGGKSTLQNEILGDLQKEFGG
>Mortierella_antarctica_KOD_1030_alpha
MMAAAPAGAGAPAAVADAPIKAIDILHVIVAQKIKKTVDEVPLSKAIKDLVGGKSTLQNEILGDLQKEFGGSGFPEKGEE
APLEDLGNALQANFNGSLGKQTTSLIAKMIGSKMPGGFTQSSAKGYLASAYGLGSLRADGALLLGLTMEPAARLGAEPEA
KAWLDTVAQAYARRAGISLGGGGGGAVAGGAVSGAMMNSEEFNQFQAKQNAMMYQHLEIYARYLEKDLRAGEKQYEEEKI
ATLRLQADIDQWMAEHGDYYAEGIKPNFSVKKARKYDSHWNWVRQDALSLLYDMIFGRLTVVDREIVAQCIHVMNRANPQ
LLQFMIYHIDNTAADRGKTYALAKEFGNMLIQNCREVLEAAPVYKDVGVPTGPSTSIDNKGNILYEEVQRAGVRKLDHYV
KDMAAGGKMSEFSNRQKVQKNLAQIYKIIKAQNNMKSSSKLAIKSLYGEVIHAMNMSNTIIREEKNRRASRVRRASAVPT
DRPKKEAKKETIPFLHLKKKNPHSESGWEFSQRLTAVYLDVLTNMAKDGVTYENRMVLMTGAGKDSIGSAILKGLLSGGA
KVIVTTSRFSRDVTEYYQSIYQRHGSKNSSLVVVPFNGGSKQDVDALVNYIYDKDPKKGLGWDLDYIIPFAAISVQGKEI
DNIDSQSELAHRIMLTNVLRLLGNVKTKKMENGYDTRPAQVILPLSPNHGTFGADGLYGESKVALETLFNRWTSESWSAY
LTITGAVIGWTRGTGLMSGNNIVAEGLEKYGVRTFSAQEMAFNILGLMHPSITNLCQIEPVWADLNGGLQYLVNVNEVSA
NLRAEYRQTSEIRKAIVAENTLDFKEVHGAEAERKHQPHKVTPRANMKFPFPELKNYKDLSHAHKLRGMLDLENVVVVTG
FSEVGPWGNSRTRWEMEAKGQFSLEGCIEMAWIMGFIKHHNGNLKSGAPYSGWVDAKTGEPVKDKDVKSKYEKQILEHTG
IRLIEPELFGGYDPKRKGLLQEVLIDHDLEAFEVSKEEAQMFKLEHGDKVDIYEEESGQWAVKFKKGANMYIPKALKFDR
LVAGQIPTGWDAARYGVPKDIIDQVDTITLYVLVSTVEALVASGITDPYEFYQYVHVSEVGNTAGSGVGGMLSLRGMYRD
RVLDKPVQKDILQESFINTMPAWVNMLLLSSSGPIKTPVGACATAVESVEIGVDTIQSGKAKIVIVGGYDDFQEEGSYEF
ANMKATSNTEEEFAHGRTPQEMSRPATSTRSGFMESHGAGIEILMQAKLAIEMGVPIYGIVGLTNTATDKEGRSVPAPGQ
GVLTTAREVKSKMPSRLLDIKYRKRQIDQRRAQIKQWVENEYTELGHELEELKAAGELTVSEEEYLAAETERIQKEAKRQ
HREALNLWGNEFYKQDPQIAPLRGALASFGLTIDDIGVGSFHGTSTKANDKNESEVVNKQMEHLGRSKGNALPSIWQKYL
TGHPKGAAAAWMMNGVLQVLQTGLIPGNRNADNIDDTMRQFEHVLYTSRSIQTDGVKAGLLKSFGFGQVGGEVLLIHADY
ILGALEEHEYEAYKAKQQARQAKSYRYLHDSMTGGPALVQVKNAPPYTPELESPVYLNPSARAQYNNATKSWAFNAKALV
PTSAKVDVGMTRAILETSAAESLGESSPRGVGVDVEMVSAINIENETFLERNFTAQEIEYCLSRPDPQASFAGRWSAKEA
VVKAVSSFSLETEKVWTQGAGAGLKEIEIVMAESGAPSVVFAGAAQEAAAKAGVKEMKVSISHSGAYAVAVANAL
>Mortierella_elongata_AG-77
MNAFFSALAFLRAMDVLSNDDYTPPTSALFAAAHDGSAKIFAIFGGQGNIEEYFDELADIYTTYTTLVQDYVEDMAAVLR
DHARSEDASVFHSKGLDVMGWLRNPDSKPDVAYLVSAPVSLPLIGLVQLMHYYVMLKVLDQTPAQLRDVILGSTGHSQGI
ISSVVISSSATFDDFLINSRKALGLLFWIGTRSQEVYPQTTLNPAILQDSLSNNEGNPTPMLVVNSLRASEVQKYVEATN
RHLPEDRKIKIALINGPRSSICTGPPQSLYGLNLALRKLKAPTGLEQGRVPFSQRKVKFSSRFLPITAPFHSSYLDGVAA
LVEKDIASYDLSFDANAMTIPVFSTDSGKDIAGSPTITMDLVNQICSLPVHWEKATAMAGLTHVIDFGPGGSSGVGSLTA
RNKDGTGVQVILAGATEGVNRELSYKPDLFDANPAALRYAPNWASEFQPKLVRSVTGEIHIDTRMSRLLAKPPLMVAGMT
PSTVNEGFVSAVMNAGYHIELAGGGHYNEAAVRSKVKKIMHLTTPGAGITLNTLFINVRQWGFQAPLVPKLRREGLPMEG
FCCAAGVPSLEVANEFITDMLEAGIRHISFKPGSVESIRQVLAIAAAHPEMPIILQWTGGRAGGHHSFEDFHQPILETYS
AIRRHPNVVLVAGSGFGGAEDTYPYLTGDWSVQLDYPPMPFDGMLFGSRVMVAKEGMASLGVKQAIVDAPGVEDSEWEKT
YKGPTGGVMTVRSELGEPIHKIATRGVKLWKEMDDTIFGLPKDKRAAALLAKKDYIIKRLNADFQKVWFGKKANGSVADL
QDMTYEEVINRLMELLFIKHEERWIDHSHRNLLGDVLRRIEERFVGVETNSIVQTYSQLDIPFEFAQEFINTYPLTKTQL
LTTEDVGYFLFLMNRRGQKPVPFIPVLDKDFEVWFKKDSLWQAEDLAAVVDQDVQRTCILQGPAAVRYATKVDEPVKDIL
DGIFHSHIASLKERYYNNDDASIPQVEYFGGKPARFEAALNAIAPLVKVEHYDNGKVKMVETSMLESSLPKSEDWLEYLA
GQDPSWFRALMTAPAVIQGKKFLNNPLARIFRPRVSQAVHFEYTEDKLHTVTVYDRRSWSASSKSSDLSPSLRARLQPNE
LIEVVLVEKNGDRLIPFPLLFHYTPEKGYAPIHEVMEGRNERIKEFYYKLWFPSEEGQFNNCLATDAFTEQFICNGEQVD
TAEIKEFCQAVGNQAELYVERRQKVVYAPMDFAIVVGWKSIIKAIFPKSIDGDLLKLVHLSNGFRMLDGAEPLKQGDVVD
TIADINAVVNNDSGKLVQVKGVVLRDGKRVMEVTSEFLYRGTFTDYHNTFQKTVETPVEVKLTSAKDVAVLKSKEWIQWA
EGEHTVGPNASLVFRLNTIVRFKNKTTFSHVETTGTVTMQISTKEHVEIATVNYSTDEETQGNPVLAYLKRSGSPIEQAI
HFENGGYSVMPEGSFSSEVISPFSNEPYAKVSGDFNPIHVNPYFADLAELPGTITHGMWTSASTRKFVEIFAAENHPQRV
TSYEVSFLSMVLPQDRLTTKLSHIGMINGKKIIKVETFNQNGSKVVEGTAEIDQPTIAYVFTGQGSQEQGMGMALYDSSP
VAKDIWQRADRHFLENYGFSILDIVRNNPLKKTIHFGGPKGNAIRQNYMSMRYDIVDQDGSIKTLPLFPGINETTHFYTF
QSPNGLLAATQFTQPALTLMEKAAFEDMRSKGLIQHNCAFAGHSLGEYSALAAIGEVLPIESLVDVVFYRGMTMQVAVPR
DDVGRSNYGMVAINPSRVSPTFNDSALRYVVDAIARQSNGLLEIVNENVENWQYVAAGELSNLDALSTVLNYLKVQKIDL
QKLMETMPLEEVKKHLSQIIAGALEKVAEKLAKDGLIKPERGVATIPLAGIDVPFHSSFLLSGVAPFRTYLAKKINPTFI
NVPLLTAKYIPNLTAQPFSIEKSYIEGVYNLTSSPRLGKVLKNWVDTKLTPKQQQRLGYTLLVELLAYQFASPVRWIETQ
DRLFKEYNVVRLIEVGPSPTLCGMAQRTLKFKYEAYDDALTFQRSTLCTSKDAKEIYYANDNVESSAPAPAAAAPAPAAK
AAPAPVAASAPVAAAAGPAAAVADAPIKAVEILHVLVAQKVKKTLEEVPLSKAIKDLVGGKSTLQNEILGDLQKEFGGSG
FPEKGEEAPLEELANALQGNFNGALGKQTTSLISKMIGSKMPGGFSLSTAKGYLAKTHGLGPVRSDAALLVGLTMEPAAR
LGGVPEANAWLDSVAQAYARRAGVTLGAGAPAGAAAPVMMAAPAGAAGPAAVADAPIKAIEILHVIVAQKIKKTVEEVPL
SKAIKDLVGGKSTLQNEILGDLQKEFGGSGFPEKGEEAPLEDLGNALQGNFNGALGKQTTSLISKMIGSKMPGGFTQSSA
KGYLAASYGLGSLRADGALLLGLTMEPAARLGSEADAKAWLDTVAQAYARRAGISLGGGGGGAVAGGAVGGAVMNSEEFN
QFQAKQNAMMYQHLEIYARYLEKDLRAGEKLYEEEKLATLRLQADIDQWMAEHGDYYAEGIKPSFSVKKARKYDSHWNWV
RQDALSLLYDMIFGRLTVVDREVVAQCIHVMNRADPQLLEFMIYHIDNTAADRGKTYALAKELGNMLIENCREVLEAAPV
YKDVGVPTGPATSIDNKGNILYEEVQRAGVRKLDHYVKDMSAGGKMSEFSNRQKVQKNLAQIYKIIKAQNTMKSSSKLAI
KSLYGEVIHAMNMSNTIIREEKNRRASRVRRPSAVPNAERPKKEAKKETIPFLHLKKKNAQSESGWEFSQRLTSVYLDVL
ANIAKDGVTFENRMVLMTGAGKDSIGASILKGLLSGGAKVIVTTSRFSRDVTEYYQSIYQRHGSKNSSLVVVPFNGGSKQ
DVDALVNYIYDKDPKKGLGWDLDYIIPFAAISVQGKEIDNIDSQSELAHRIMLTNVLRLLGNVKTKKMENGYDTRPAQVI
LPLSPNHGTFGADGLYGESKVALETLFNRWSSESWSAYLTITGAVIGWTRGTGLMSGNNIVAEGLEKYGVRTFSAQEMAF
NILGLMHPSITNLCQIEPVWADLNGGLQYLPNLNEISANLRAEYRQTSEIRKAIVAENTLDFKETHGAEAERKHQPHKVT
PRANMKFPFPELKDYKDLSHAHKLRGMLDLEKVVVVTGFSEVGPWGNSRTRWEMEANGQFSLEGCIEMAWIMGFIKHHNG
NLKSGAPYSGWVDAKTGEPVKDRDVKAKYEKQILEHTGIRLIEPELFGGYDPKRKGLLQEVLIDHDLEAFEVSKEEAQMF
KLEHGDKVDIYEQESGQWAVKFKKGANMYIPKALKFDRLVAGQIPTGWDAARYGVPKDIIDQVDTITLYVLISTVEALIA
SGITDPYEFYQYVHVSEVGNTAGSGVGGMLSLRGMYRDRVLDKPVQKDILQESFINTMPAWINMLLLSSSGPIKTPVGAC
ATAVESVEIGVDTIQSGKAKIVIVGGYDDFQEEGSYEFANMKATSNTEEEFAHGRTPKEMSRPATSTRAGFMESHGAGIE
ILMQAKLAIEMGVPIYGIVGLTNTATDKEGRSVPAPGQGVLTTAREVKSKMPSRLLDIKYRKRQIDARRAQIKQWVESEY
VEVGYELEELKAQGALTVTEEEYLASETERIQKEAKRQHREALNLWGNEFYKQDPQISPLRGALASFGLTIDDIGVGSFH
GTSTKANDKNESEVVNKQLEHLGRSKGNAFAAAWMMNGVLQVLQTGLIPGNRNADNIDSVMRQYEYVLYTSRSIQTDGVK
AGLLKSFGFGQVGGEVLLIHADYILGALEEHEYEAYKTKQQARQAKSYRYLHDSMTGGPALVQVKNAPPYTPELESPVYL
NPSARAQYNNATKSWAFNAKSLVPESAKIDVDMTRAILESSAAESLGTSSSAAGSRGVGVDVEMVSAINIENDTFLERNF
TQQEIDYCLSRPDPQSSFAGRWSAKEAVVKAVSSFSLETEKVWTQGAGAGLKEIEIVMAESGAPSVVFSGAAEEAARKAG
VKEMKVSISHSGAYAVAVANAL
>Mortierella_epicladia_AD058
MTTTLQSNLTRPLALKQGSSEVSILVPADVWVAAEQLREEFLLSSTAESAAPAEEGAEDQAPEMALVARFLKFATDKSEQ
NDPSLQFVPVLKTVFLFFVTKYLKGNDIHPVTRHLAKDTRNAIINAFFAALVFLRSVDALQPDEYTRPASSLFAAAKDGN
AKLFAMFGGQGNIEEYFDELAEIYTTYTTLVQDYVEDMAAVLREHAKSDDASVFHSKGLDILDQTPVQLRDVILGSTGHS
QGIISSVVISASATFEDFFTNSRKALGLLFWIGTRSQQVYPQTTLNPAILQDSLSNNEGNPTPMLVVNSLRASEVQKYVE
ATNLHLPEDRKIKIALINGPRSSICTGPPQSLYGLNLALRKLKAPTGLEQGRVPFSQRKVKFSSRFLPITAPFHSSYLDG
VSTLVAEDITRYDLAFDHTKMTVPVFSTDSGKDISGSATVTMDLVDQICSLPVHWEKATAMAGLTHVIDFGPGGSSGVGS
LTARNKDGTGVQVILAGATEGVNRELSYKSDLFDANPASLRYAPNWVSEFQPKLVRSVNGEIHIDTRMSRLLAKPPLMVA
GMTPSTVHEGFVSAVMNAGYHVELAGGGHYNEEAVRTKVKKIMQLTTPGAGITLNTLFINVRQWGFQAPLVPKLRREGLP
MEGFCCAAGVPSLEVANEFISDMHEAGIRHVSFKPGSADAIRQVLAIAAAHPEMPIILQWTGGRAGGHHSFEDFHAPIFE
TYSAIRRHANVILVAGSGFGGAEDTLPYLTGDWSVEFDYPPMPFDGMLFGSRVMVAKEGMASLGVKQAIVDAPGVGDSEW
EKTYKGPTGGVMTVRSELGEPIHKIATRGVKLWKEMDDTIFALPKDKRPAALLAKKDYIIKRLNADFQKVWFGKKADGSV
ADLQDMTYEEVINRLIELLFIKHEERWIDHSHRNLLGDILRRIEERFVGVEKNSIVQTFSQIQIPFDFAQEFINTYPLTK
TQLLTTEDVGYFLFLMQRRGQKPVPFIPVLDKDFEVWFKKDSLWQAEDLSAVVDQDVQRTCILQGPTAVRYATKVDEPVK
DILDGIFHSHITSLKERYYNNDDASIPQVEYFGGKPGRFESATKVISPLVKISTDAEGRVALVETSTLESSLPQTEDWLE
FLAGQDPSWFRALLTAPAVIQGKKFLNNPLARIFRPRVSQTVQFEYKDEKLHTVTVYDRRSWSASSKSNDLSPSLRARMQ
PNELIEVVLVEKNGERLIPFPLLFHYTPEKGYAPIHEVMEGRNERIKEFYYKLWFPAEEDQFTNCLATNAFTEKFICNGE
SVNTPEIKEFCQAVGNQAELYVERRQKVVYAPMDFAIVVGWKSIIKAIFPKSIDVFEGGRYFDTVAEINAVVNNDSGKLV
QVKGVVLRDGKRVMEVTSEFLYRGTFTDYHNTFQKTVETPMQVQLASAKDVAVLKSKEWIQWAEGEHTVAPGASLVFRLN
TVVRFKNKQTFSHVETTGTVSMQISTKEHVEIATVQYTNEELSHGNPVLAYLKRNGSPIEQAVHFENGGYSVMPEGSFSS
EVISPFSNEPYAKVSGDFNPIHVNPYFADLAELPGTITHGMWTSASTRKFVEIFAADNHPQRVTSYEVSFLSMVLPQDRL
STKLSHIGMINGKKIIKVETVNQNGTKVVEGTAEIDQPTIAYVFTGQGSQEQGMGMALYDSSPVAKAIWQKADRHFLENY
GFSILDIVRNNPLKKTIHFGGPKGNAIRQNYMSMRYDLVEQDGSIKSLPLFPGINETTHFYTFQSPNGLLAATQFTQPAL
TLMEKAAFEDMRAKGLIQGNCAFAGHSLGEYSALASIGDVLPIESLVDVVFYRGMTMQVAVPRDEVGRSNYGMVAINPSR
VSPTFNDSALRYVVDAIARQSNGLLEIVNENVENWQYVAAGELSNLDALSTVLNYLKVQKIDLQKLMETMPLEEVKKHLS
QIIAGALEKVAEKLAKDGLIKPERGVATIPLAGIDVPFHSSFLLSGVAPFRTYLAKKINPTNINVPLLTAKYIPNLTAKP
FSIEKSYVEGVYSLTSSPRLAKVLKNWVDTKLTAKQQQRLGYTLLVELLAYQFASPVRWIETQDRLFKEFNIVRLIEVGP
SPTLCGMAQRTLKFKYEAYDDALTFQRSTLCTSKDAKEIYYAMDNVESSSPAPAAAAAPAPKTAAPAAVVAPAPVASAGP
AAAVADAPIKAVEILHVIVAQKVKKTLEEIPLSKAIKDLVGGKSTLQNEILGDLQKEFGGSGFPEKGEEAPLEELANALQ
GNFNGALGKQTTALISKMIGSKMPGGFSLSTAKGYLNKTHGLGPVRADAALLVGLTMEPAARLGAVPEANAWLDTVAQAY
ARRAGVTLGAGAPAGAAPVQMMAAAPAGAGAPAAVADAPIKAIDILHVIVAQKIKKTVDEVPLSKAIKDLVGGKSTLQNE
ILGDLQKEFGGSGFPEKGEEAPLEDLGNALQANFNGSLGKQTTSLIAKMIGSKMPGGFTQSSAKGYLASAYGLGSLRADG
ALLLGLTMEPAARLGAEPEAKAWLDTVAQAYARRAGISLGGGGGGAVGGGAVGGAMMNSEEFNQFQAKQNAMMYQHLEIY
ARYLEKDLRAGEKQYEEEKIATLRLQADIDQWMAEHGDYYAEGIKPNFSVKKARKYDSHWNWVRQDALSLLYDMIFGRLT
VVDREIVAQCIHVMNRANPQLLQFMIYHIDNTAADRGKTYALAKEFGNMLIQNCREVLEAAPVYKDVGVPTGPSTSIDNK
GNILYEEVQRAGVRKLDHYVKDMAAGGKMSEFSNRQKVQKNLAQIYKIIKAQNNMKSSSKLAIKSLYGEVIHAMNMSNTI
IREEKNRRASRVRRASAVPTDRPKKEAKKETIPFLHLKKKNPHSESGWEFSQRLTAVYLDVLTNMAKDGVTYENRMVLMT
GAGKDSIGSAILKGLLSGGAKVIVTTSRFSRDVTEYYQSIYQRHGSKNSSLVVVPFNGGSKQDVDALVNYIYDKDPKKGL
GWDLDYIIPFAAISVQGKEIDNIDSQSELAHRIMLTNVLRLLGNVKTKKMENGYDTRPAQVILPLSPNHGTFGADGLYGE
SKVALETLFNRWTSESWSAYLTITGAVIGWTRGTGLMSGNNIVAEGLEKYGVRTFSAQEMAFNILGLMHPSITNLCQIEP
VWADLNGGLQYLVNVNEVSANLRAEYRQTSEIRKAIVAENTLDFKEVHGAEAERKHQPHKVTPRANMKFPFPELKNYKDL
SHAHKLRGMLDLENVVVVTGFSEVGPWGNSRTRWEMEAKGQFSLEGCIEMAWIMGFIKHHNGNLKSGAPYSGWVDAKTGE
PVKDKDVKSKYEKQILEHTGIRLIEPELFGGYDPKRKGLLQEVLIDHDLEAFEVSKEEAQMFKLEHGDKVDIYEEESGQW
AVKFKKGANMYIPKALKFDRLVAGQIPTGWDAARYGVPKDIIDQVDTITLYVLISTVEALVASGITDPYEFYQYVHVSEV
GNTAGSGVGGMLSLRGMYRDRVLDKPVQKDILQESFINTMPAWINMLLLSSSGPIKTPVGACATAVESVEIGVDTIQSGK
AKIVIVGGYDDFQEEGSYEFANMKATSNSEEEFAHGRTPQEMSRPATSTRSGFMESHGAGIEILMQAKLAIEMGVPIYGI
VGLTNTATDKEGRSVPAPGQGVLTTAREVKSKMPSRLLDIKYRKRQIDQRRAQIKQWVENEYTELGHELEELKAAGELTV
SEEEYLAAETERIQKEAKRQHREALNLWGNEFYKQDPQIAPLRGALASFGLTIDDIGVGSFHGTSTKANDKNESEVVNKQ
MEHLGRSKGNALPSIWQKYLTGHPKGAAAAWMMNGVLQVLQTGLIPGNRNADNIDDTMRQFEHVLYTSRSIQTDGVKAGL
LKSFGFGQVGGEVLLIHADYILGALEEHEYEAYKAKQQARQAKSYRYLHDSMTGGPALVQVKNAPPYTPELESPVYLNPS
ARAQYNNATKSWAFNAKALVPSSAKVDVGMTRAILETSAAESLGESSPRGVGVDVEMVSAINIENETFLERNFTAQEIEY
CLSRPDPQASFAGRWSAKEAIVKAVSSFSLETEKVWTQGAGAGLKEIEIVMAESGAPSVVFAGAAQEAAAKAGVKEMKVS
ISHSGAYAVAVANAL
>Mortierella_verticillata_NRRL_6337
MTTTLQSNLTRPLALKQGSSEVSILVPADVWVAAEQLREEFLLSSTAAASTPAEEGAEDQAPEMALVARFLKFATDKSEQ
NDPSLQFVPVLKTVFLFFVTKYLKGNDIHPVTRHLAKDTRNAIINAFFAALVFLRSVDALQPDEYTRPASSLYAAAKDGN
AKLFAMFGGQGNIEEYFDELAEIYTTYTTLVQDYVEDMAAVLREHAKSDDASVFHSKGLDVMAWLRNPDSKPDVAYLVSA
PVSLPLIGLVQLMHYYAMLKILDQTPVQLRDVILGSTGHSQGIISSVVISASATFEEFFANSRKALGLLFWIGTRSQQVY
PQTTLNPAILQDSLSNNEGNPTPMLVVNSLRASEVQKYVEATNLHLPEDRKIKIALINGPRSSICTGPPQSLYGLNLALR
KLKAPTGLEQGRVPFSQRKVKFSSRFLPITAPFHSSYLDGVSALVAEDITRYDLAFDHTKMTVPVLSTDSGKDISGSATV
TMDLVDQICSLPVHWEKATAMAGLTHVIDFGPGGSSGVGSLTARNKDGTGVQVILAGATEGVNRELSYKSDLFDANPASL
RYAPNWVSEFQPKLVRSVNGEVHIDTRMSRLLAKPPLMVAGMTPSTVHEGFVSAVMNAGYHIELAGGGHYNEEAVRSKVK
KIMQLTTPGASITLNTLFINVRQWGFQAPLVPKLRREGLPMEGFCCAAGVPSLEVANEFISDMHEAGIRHVSFKPGSSDA
IRQVLAIAAAHPEMPIILQWTGGRAGGHHSFEDFHAPIFETYSAIRRHANVILVAGSGFGGAEDTLPYLTGDWSVEFDYP
PMPFDGMLFGSRVMVAKEGMASLGVKQAIVDAPGVSDSEWEKTYKGPTGGVMTVRSELGEPIHKIATRGVRLWKEMDDTI
FALPKDKRPAALLAKKDYIIKRLNADFQKVWFGKKADGSIADLQDMTYEEVINRLIELLFIKHEERWIDHSHRNLLGDIL
RRIEERFVGVEKNSIVQTFSQIQVPFDFAQEFINTYPLTKTQLLTTEDVGYFLFLMQRRGQKPVPFIPVLDKDFEVWFKK
DSLWQAEDLSAVVDQDVQRTCILQGPAAVRYATKVDEPVKDILDGIFHSHIASLKERYYNNDDANIPQVEYFGGKPGRFE
SATKAISPLVKVSTDAEGRVALVETSTLESSLPQSEDWLEFLAGQDPSWFRALLTAPAVIQGKKFLNNPLARIFRPRVSQ
TVQFEYKDEKLHTVTVYDRRSWSASSKTNDLSPSLRARMQPNELIEVVLVEKNGERLIPFPLLFHYTPEKGYAPIHEVME
GRNERIKEFYYKLWFPAEEDQFTNCLATNAFTDKFICNGESVNTPEIKEFCQAVGNQAELYVERRQKVVYAPMDFAIVVG
WKSIIKAIFPKSIDGDLLKLVHLSNGFRMLDGAESLKEGDIVDTVAEINAVVNNDSGKLVQVKGVVLRDGKRVMEVTSEF
LYRGTFTDYHNTFQKTVETPMQVQLASAKDVAVLKSKEWIQWAEGEHTVAPGASLVFRLNTVVRFKNKQTFSHVETTGTV
SMQISTKEHVEIATVQYLNEELSHGNPVLAYLKRNGSPIEQAVHFENGGYSVMPEGSSSSEVISPFSNEPYAKVSGDFNP
IHVNPYFADLAELPGTITHGMWTSASTRKFVEIFAADNHPQRVTSYEVSFLSMVLPQDRLSTKLSHIGMINGKKIIKVET
VNQNGTKVVEGTAEIDQPTIAYVFTGQGSQEQGMGMALYDSSPVAKEIWQKADRHFLENYGFSILDIVRNNPLKKTIHFG
GPKGNAIRQNYMSMRYDLVEQDGSIKSLPLFPGINETTHFYTFQSPNGLLAATQFTQPALTLMEKAAFEDMRAKGLIQGN
CAFAGHSLGEYSALASIGDVLPIESLVDVVFYRGMTMQVAVPRDEVGRSNYGMVAINPSRVSPTFNDSALRYVVDAIARQ
SNGLLEIVNENVENWQYVAAGELSNLDALSTVLNYLKVQKIDLQKLMETMPLEEVKKHLSQIIAGALEKVAEKLAKDGLV
KPERGVATIPLAGIDVPFHSSFLLSGVAPFRTYLAKKINPTNINVPLLTAKYIPNLTAKPFSIEKSYIEGVYSLTSSPRL
AKVLKNWVDTKLTAKQQQRLGYTLLVELLAYQFASPVRWIETQDRLFKEFNIVRLIEVGPSPTLCGMAQRTLKFKYEAYD
DALTFQRSTLCTSKDAKEIYYAMDNVESSSPTPAAAAAPAPKAAAPVAVAAPAPVASAGPAAAVADAPIKAVEILHVIVA
QKVKKTLEEVPLSKAIKDLVGGKSTLQNEILGDLQKEFGGSGFPEKGEEAPLEELANALQGNFNGALGKQTTSLIAKMIG
SKMPGGFSLSTAKGYLSKTHGLGPVRADAALLVGLTMEPAARLGAVPEANAWLDTVAQAYARRAGVTLGAGAPAGAAPVQ
MMAAAPAGGAPAAVADAPIKAIDILHVIVAQKIKKTVEEVPLSKAIKDLVGGKSTLQNEILGDLQKEFGGSGFPEKGEEA
PLEDLGNALQGNFNGSLGKQTTSLIAKMIGSKMPGGFTQSSAKGYLASAYGLGSLRADGALLLGLTMEPAARLGAEPEAK
AWLDTVAQAYARRAGISLGGGGGGAVAGGAVGGAMMNSEEFNQFQAKQNAMMYQHLEIYARYLEKDLRAGEKQYEEEKLA
TLRLQADIDQWMAEHGDYYAEGIKPNFSVKKARKYDSHWNWVRQDALSLLYDMIFGRLTVVDREIVAQCIHVMNRANPQL
LQFMIYHIDNTAADRGKTYALAKEFGNMLIQNCREVLEAAPVYKDVGVPTGPSTSIDNKGNILYEEVQRAGVRKLDHYVK
DMAAGGKMSEFSNRQKVQKNLAQIYKIIKAQNNMKSSSKLAIKSLYGEVIHAMNMSNTIIREEKNRRASRVRRASTAPTD
RPKKEAKKETIPFLHLKKKNPHSESGWEFSQRLTAVYLDVLTNMAKDGVTYENRMVLMTGAGKDSIGSAILKGLLSGGAK
VIVTTSRFSRDVTEYYQSIYQRHGSKNSSLVVVPFNGGSKQDVDALVNYIYDKDPKKGLGWDLDYIIPFAAISVQGKEID
NIDSQSELAHRIMLTNVLRLLGNVKTKKMENGYDTRPAQVILPLSPNHGTFGADGLYGESKVALETLFNRWTSESWSAYL
TITGAVIGWTRGTGLMSGNNIVAEGLEKYGVRTFSAQEMAFNILGLMHPSITNLCQIEPVWADLNGGLQYLVNVNEVSAN
LRAEYRQTSEIRKAIVAENTLDFKEVHGAEAERKHQPHKVTPRANMKFPFPELKNYKDLSHAHKLRGMLDLENVVVVTGF
SEVGPWGNSRTRWEMEAKGQFSLEGCIEMAWIMGFIKHHNGNLKTGAPYSGWVDAKTGEPVKDKDVKSKYEKQILEHTGI
RLIEPELFGGYDPKRKGLLQEVLIDHDLEAFEVSKEEAQMFKLEHGDKVDIYEEESGQWAVKFKKGANMYIPKALKFDRL
VAGQIPTGWDAARYGVPKDIIDQVDTITLYVLISTVEALVASGITDPYEFYQYVHVSEVGNTAGSGVGGMLSLRGMYRDR
VLDKPVQKDILQESFINTMPAWINMLLLSSSGPIKTPVGACATAVESVEIGVDTIQSGKAKIVIVGGYDDFQEEGSYEFA
NMKATSNSEEEFAHGRTPQEMSRPATSTRSGFMESHGAGIEILMQAKLAIEMGVPIYGIVALTNTATDKEGRSVPAPGQG
VLTTAREVKSKMPSRLLDIKYRKRQVDQRRAQIKQWVENEYTELGHELEELKAAGELTVSEEEYLASETERIQKEAKRQH
REALNLWGNEFYRQDPQIAPLRGALASFGLTIDDIGVGSFHGTSTKANDKNESEVVNKQMEHLGRSKGNALPSIWQKYLT
GHPKGAAAAWMMNGVLQVLQTGLIPGNRNADNIDDTMRQYEHVLYTSRSIQTDGVKAGLLKSFGFGQVGGEVLLIHSDYI
LGALEEHEYEAYKVKQQARQAKSYRYLHDSMTGGPALVQVKNAPPYTPELESPVYLNPSARAQYNNATKSWAFNAKALVP
ASAKVDVGMTRAILETSAESLGDASSRGVGVDVEMVSAINIENETFLERNFTAQEIEYCLSRPDPQASFAGRWSAKEAVV
KAVSSFSLETEKVWTQGAGAGLKEIEIVMAESGAPSVVFAGAAQEAAARAGVKEMKVSISHSGAYAVAVANAL
>Actinomortierella_wolfii_NRRL_6351
MTTSIPSNLTRPLAIKQGSSEVSILVQADVWVAAEQLREEFLISAPANAVAEAAEGEGASSADEQAAEMALVARFLKFAA
DKCEQDPSLQFIPVLKTVFLFFTAKYLKGNDVHAVTRLLSKDTRVIIISAFYSALVFLQSVEALTPAEYTTPTSALFAAA
EDGSAKIFAIFGGQGNIEEYFDELAELYSTYTTLVQDYVEEMAAVLREHAKSDDASVFHSKGLDVMGWLRNPDSKPDVAY
LVSAPVSLPLIGLVQLVHYYAMLKILNKTPGQLREVILGSTGHSQGIISSVVISSSATFDDFVNNSRKALGLLFWIGTRS
QQVYPQTTLNPAILQDSLSNNEGNPTPMLVVNSLRASEVQKYVEATNLHLPEDRKIKIALINGPRSIICTGPPQSLYGLN
LAFRKLKAPTGLEQGRVPFSERKVRFSSRFLPITAPFHSSYLDGVSALVAEDVTRYDLGFDHTKMTMPVFSTDTGKNIAG
SPNVTMELVDQICSLPVHWEKATAMEGLTHVIDFGPGGSSGVGSLTARNKDGTGVQVVLAGAFEGINRELSYKPDLFDAD
PSSLRYAPNWVNEFQPKLVRTANGEIHIDTRMSRLLSKPPLMVAGMTPSTVNETFVSAVMNAGYHIELAGGGHYNETAVR
EKVKKIMQLTTPGSGITLNTLFINVRQWGFQAPLVPKMRREGYPMEGFCCAAGVPSLEVAQEFISDMKDAGIRHISFKPG
TTESIRQVLAIAAAHPDMPIILQWTGGRAGGHHSFEDFHQPILETYSAIRRHPNVILVAGSGFGGAEDTLPYITGDWSRQ
LDYPPMPFDGILFGSRMMVAKEGRASLAVKQAIVDAPGVDDSEWEKTYKGPTGGVITVRSELGEPIHKLATRGVKLWKEM
DDTIFNLPKDKRGAALLAKKDYIIKRLNADFQKVWFGKKKDGSVADLQDMTYEEVINRLIELLFIKHEERWIDHSHRNLV
GDVLRRIEERFAGEEKNSIIQTYSQLDIPFTAASEFIEAYPLTKTQLLTTEDVGYFLFLMNRRGQKPVPFIPVLDNDFEV
WFKKDSLWQAEDLSAVVDQDVQRTCILQGPMAAKFSTKVDEPVKDILDGIFHSHIASIKERYYGNNDAAIPQVDYFGGKP
IRYEAASSAVLPLVKVTPHPDGKVALVETSISESSLPEPEDWLEFIAGEGPSWFRALLTAPAVIQGKKFLNNPLARIFRP
RVSQTVQFEYKDERLQTVTVYDRRTWSASNKSTDLVPSLRARMQPNELIEVVLVEKNGERLIPFPLLFHYTPEKGYAPIH
EVMEGRNERIKEFYYKLWFPAEEDQFNNCLATDAFTQQFICNGEQVNTPEIKEFCQAVGNQAELYVERRQKVVYAPMDFA
IVVGWKSIIKAIFPKSIDGDLLKLVHLSNGFRMLDGAEPLKQGDVVDTVADINAVINNESGKLVQVKGVVIRDGKRVMEV
TSEFLYRGNFTDYHNTFQKSVETPMEVKLESAKDVAVLKSKEWIHWNEGEHTVAPNSSLVFRLNTVVRFKNKKTFSSVET
TGTVWMQISTKEHVEVAKVHYSNHEETHGNPVLAYLNRNGKPIEQAVYFENGGYSIMPEGPFTSEVVAPFSNEPYAKVSG
DFNPIHVNPYFADLAELPGTITHGMWTSASTRKFVEIFAADNHPQRVTSYEVSFLSMVLPQDRLSTKLSHVGMVNGKKII
KVETVNQNGVKVVEGKAEVDQPTIAYVFTGQGSQEQGMGMALYDSSPVAREIWQRADRHFLENYGFSILDIVRNNPHKKT
IHFGGPKGNAIRQNYMSMRYDIVDQDGSIQSLPLFPGINETTNFYTFQSPNGLLAATQFTQPALTLMEKAAFEDMRSKGL
IQGNCAFAGHSLGEYSALASIGDVLPIESLVDVVFYRGMTMQVAVPRDSLGRSNYGMVAINPSRVSPTFTDSALRYVVDA
IARQSNGLLEIVNENVENWQYVAAGELSNLDALATVLNYLKIQKIDLQKLMESMPLEEVKKHLAQIIAGALEKAAEKAAK
DGYIKPERGVATIPLAGIDVPFHSSFLLSGVAPFRTYLAKKINPTFINVPLLTGKYIPNLTAQPFSIEKSYIEGVYQLTS
SPRLGKVLKNWVDTKLTAKQQQRLGYTLLVELLAYQFASPVRWIETQDRLFKEYNVVRLIEVGPSPTLCGMAQRTLKFKY
EAYDDALTFQRTTLCTSKDAKEIYYANENAEPAAAPAPAAAAPAPAARAAPVAAAPAPAPVAVAAGPAAAVPEAPIKAIE
ILHVIVAQKVKKTLDEVPLSKAIKDLVGGKSTLQNEILGDLQKEFGGSGFPEKGEEAPLEDLGNALQANFNGALGKQSSS
LIAKMIGSKMPGGFSTSSAKGYLASAYGLGPVRADGALLLGLTMEPAARLGSEADAKAWLDTVAQAYARRSGISLSSGGG
AAAGGAVGGMVMNSEEFNQFQAKQNALMYQHLEIYARYLEKDLRAGDKLFEEEKLATLRLQAEIDQWMAEHGDYYAEGIK
PVFSAKKARKYDSHWNWVRQDALSLLYDIIFGRLTVVDREVVAQCLHVMNRVNPQLLDFMVYHIDHTSADRGKTYALAKE
FGTLLIQNCREVLEAAPVYKDVGVPTGPKTTIDNRGNILYEEAQRANVRKLDHYVKEMAAGGKMTEYSNRQKVQKNLAQI
YKIIKSQNNVKSSTKLAIRQLYGEVIHAMNMSNTIVREEKARRGSRVRRPSAVAHQDRPKKEAKKETIPFLHLKKKNPLS
ESGWEFSQKLTGIYLDALTSMAKDGVSFENRMVLITGAGKDSIGAALLKGLLSGGAKVVVTTSRYSRDVTEYYQSIYQRH
GSKNSCLVVVPFNGGSKQDVDALINYIYDKDPKKGLGWDLDVIIPFAAISVQGKEIDGIDSKAELAHRIMLTNVLRLLGN
VKAKKLENGYDTRPAQVILPLSPNHGTFGADGLYGESKVALETLFNRWESESWSAYLTITGAVIGWTRGTGLMSGNNIVA
EGLEKYGVRTFSTQEMAFNILGLMHPAITNLCQIEPVWADLNGGLQFLPNVNEITSKLRAEYRQTSEIRKAIVAESSLDF
KETYGAEAERKHQPVKVTPRANMKFPFPQLKDYKDLKHAHQLRGMLDLERVVVVTGFSEVGPWGNSRTRWEMEAEGHFSL
EGCIEMAWIMGYIKHHNGPLKSGSPYSGWVDAKTGEPVKDKDVKAKYEKQILEHTGIRLIEPELFGGYDPKRKGLLQEVV
LDHDLEPIEVSKEEAQMFKLEHGDKVDIYELESGQWAVKFNKGANMYIPKALKFDRLVAGQIPTGWDAARYGVPKEIIDQ
VDTITLYVLVSTVEALVSSGITDPYEFYQYVHVTEVGNTAGSGVGGMLSLRGMYKDRFLDKPVQKDILQESFINTMPAWI
NMLLLSSSGPIKTPVGACATAVESVEIGVDTIQSGKAKIVIVGGYDDFQEEGSYEFANMKATSNAEEEFAHGRTPQEMSR
PATSTRAGFMESHGAGIEILMQAKLAIEMGVPIYGIVALTNTATDKEGRSVPAPGQGVLTTAREVQGKLRSPLLNLEYRK
RQIEMRRRQISQWVESEYEYLRAELEELKASGELTVSEEEFLADRTQHIEKEARRQHREALNTWGNEFYRQDPRIAPLRG
ALAAYGLTIDDIGVGSFHGTSTKANDKNESDVVNKQLQHLGRSKGNPLPSVWQKYLTGHPKGAAAAWMLNGCLQVLQTGL
IPGNRNADNIAEEMRKFEYVLYTSRSIQTDGVKAALLKSFGFGQVGGEVLLIHSDYVLGALEEREYEVYKAKQQARQAKS
YRYLHDSMTGGAGLVQIKNAPPYSAELETPVYLNPSARAEYNKATKSWAFNAKQLVPQGPKADTAMTRQILSSFGNNPDQ
QRGVGVDVELISAINIENDAFLERNFTAQELDYCRTRPDPQSSLAGRWSAKEAVVKAVSSFALDSAKVWTQGAAAPLKEI
EIVMAESGAPSVVFTGAAAEAAAKAGVKEVKVSISHSGEYAVAVATAL
>Mortierella_schmuckeri_CGMCC_20261
MTTSMQSNTLTRPLTLKQGTSEVSILVASDVWLAAEQLREEFLISSTESAVVATPVEGAADEQAPEMELV
ARFLKFATDKCEQNDQSLQFVPVLKTVFLFFVTKYLRGNDIHVVTRALTKDTRVIIMNAFFSALAFLRAM
EVLSNEDYTPPTSALFAAAHDGSAKIFAIFGGQGNIEEYFDELADIYTTYTTLVQDYIEDMAAVLRDHAR
SEDASVFHSKGLDVMGWLRNPDSKPDVAYLVSAPVSLPLIGLVQLMHYYVMLKVLDQTPAQLRDVILGST
GHSQGIISSVVISSSATFDDFFANSRKALGLLFWIGTRSQEVYPQTTLNPAILQDSLSNNEGNPTPMLVV
NSLRASEVQKYVEATNRHLPEDRKIKIALINGPRSSICTGPPQSLYGLNLALRKLKAPTGLEQGRVPFSQ
RKVKFSSRFLPITAPFHSSYLDGVAALVEKDIASYDLSFDPRAMTIPVFSTDSGKDIAGSATITMDLVNQ
ICSLPVHWEKATAMAGLTHVIDFGPGGSSGVGSLTARNKDGTGVQVILAGATEGVNRELSYKPDLFDANP
AALRYAPNWASEFQPKLVRSVTGEIHIDTRMSRLLAKPPLMVAGMTPSTVNEGFVSAVMNAGYHIELAGG
GHYNEAAVRSKVKKIMHLTTPGAGITLNTLFINVRQWGFQAPLVPKLRREGLPMEGFCCAAGVPSLEVAN
EFITDMLEAGIRHISFKPGSVESIRQVLAIAAAHPEMPIILQWTGGRAGGHHSFEDFHQPILETYSAIRR
HPNVVLVAGSGFGGAEDTYPYLTGDWSVQMDYPPMPFDGMLFGSRVMVAKEGMASLGVKQAIVDAPGVDD
SEWEKTYKGPTGGVMTVRSELGEPIHKIATRGVKLWKEMDDTIFSLPKDKRAPALLAKKDYIIKRLNADF
QKVWFGKKANGSVADLQDMTYEEVINRLMELLFIKHEERWIDHSHRNLLGDVLRRIEERFVGVEKNSIVQ
TYSQLDIPFEFAQEFINTYPLTKTQLLTTEDVGYFLFLMNRRGQKPVPFIPVLDKDFEVWFKKDSLWQAE
DLAAVVDQDVQRTCILQGPAAVRYATKVDEPVKDILDGIFHSHIASLKERYYNNDDASIPQVEYFGGKPA
RFEAALNAIAPLVKVEHYDNGKVKMIETSMLESSLPNSEDWLEYLAGQDPSWFRALMTAPTVIQGKKFLN
NPLARIFRPRVSQAVHFEYTEDKLHTVTVYDRRSWSASSKSNDLSPSLRARLQPNELIEVVLVEKNGDRL
IPFPLLFHYTPEKGYAPIHEVMEGRNERIKEFYYKLWFPSEESQFNNCLATDAFTEQFICNGEQVDTAEI
KEFCQAVGNQAELYVERRQKVVYAPMDFAIVVGWKSIIKAIFPKSIDGDLLKLVHLSNGFRMLDGAEPLK
QGDVVDTIADINAVVNNDSGKLVQVKGVVLRDGKRVMEVTSEFLYRGTFTDYHNTFQKTVETPVEVKLAS
AKDVAVLKSKEWIHWAEGEHTVGPNASLVFRLNTIVRFKNKTTFSHVETTGTVTMQISTKEHVEIATVNY
STDEETQGNPVLAYLKRSGSPIEQAIHFENGGYSVMPEGSFSSEVISPFSNEPYAKVSGDFNPIHVNPYF
ADLAELPGTITHGMWTSASTRKFVEIFAAENHPQRVTSYEVSFLSMVLPQDRLTTKLSHIGMINGKKIIK
VETFNQNGSKVVEGTAEIDQPTIAYVFTGQGSQEQGMGMALYDSSPVAKDIWQRADRHFLENYGFSILDI
VRNNPLKKTIHFGGPKGNAIRQNYMSMRYDIVDQDGSIKTLPLFPGINETTHFYTFQSPNGLLAATQFTQ
PALTLMEKAAFEDMRSKGLIQHNCAFAGHSLGEYSALAAIGEVLPIESLVDVVFYRGMTMQVAVPRDEVG
RSNYGMVAINPSRVSPTFNDSALRYVVDAIARQSNGLLEIVNENVENWQYVAAGELSNLDALSTVLNYLK
VQKIDLQKLMETMPLEEVKKHLSQIIAGALEKVAEKLAKDGLIKPERGVATIPLAGIDVPFHSSFLLSGV
APFRTYLAKKINPTFINVPLLTAKYIPNLTAQPFSIEKSYIEGVYNLTSSPRLGKVLKNWVDTKLTPKQQ
QRLGYTLLVELLAYQFASPVRWIETQDRLFKEYNVVRLIEVGPSPTLCGMAQRTLKFKYEAYDDALTFQR
STLCTSKDAKEIYYANDNVESAAPAPAAAAAPAAKAAPVPVAAPAPVAAAAGPAAAVADAPIKAVEILHV
IVAQKVKKTLEEVPLSKAIKDLVGGKSTLQNEILGDLQKEFGGSGFPEKGEEAPLEELANALQANFNGAL
GKQTTSLISKMIGSKMPGGFSLSTAKGYLAKTHGLGPVRSDAALLVGLTMEPAARLGGVPEANAWLDTVA
QAYARRAGVTLGAGAPAGAAAPVMMAAAPAGAAGPAAVADVPIKAIEILHVIVAQKVKKTVEDVPLSKAI
KDLVGGKSTLQNEILGDLQKEFGGSGFPEKGEEAPLEDLGNALQANFNGSLGKQTTSLISKMIGSKMPGG
FTQSSAKGYLAASYGLGPLRADGALLLGLTMEPVARLGAEADAKAWLDTVAQAYARRAGISLGGGGGGAV
GGGAVGGAVMNSEEFNQFQAKQNAMMYQHLEIYARYLEKDLRAGEKLYEEEKLATLRLQADIDQWMAEHG
DYYAEGIKPSFSVKKARKYDSHWNWVRQDALSLLYDMIFGRLTVVDREVVAQCIHVMNRADPQLLEFMIY
HIDNTAADRGKTYALAKELGNMLIENCREVLEAAPVYKDVGVPTGPATSIDNKGNILYEEVQRAGVRKLD
HYVKDMSAGGKMSEFSNRQKVQKNLAQIYKIIKAQNTMKSSSKLAIKSLYGEVIHAMNMSNTIIREEKNR
RASRVRRPSAVPNAERPKKEAKKETIPFLHLKKKNPQSESGWEFSQRLTSVYLDVLANIAKDGVTFENRM
VLMTGAGKDSIGASILKGLLSGGAKVIVTTSRFSRDVTEYYQSIYQRHGSKNSSLVVVPFNGGSKQDVDA
LVNYIYDKDPKKGLGWDLDYIIPFAAISVQGKEIDNIDSQSELAHRIMLTNVLRLLGNVKTKKMEYGYDT
RPAQVILPLSPNHGTFGADGLYGESKVALETLFNRWSSESWSAYLTITGAVIGWTRGTGLMSGNNIVAEG
LEKYGVRTFSAQEMAFNILGLMHPSITNLCQIEPVWADLNGGLQYLPNLNEISANLRAEYRQTSEIRKAI
VAENTLDFKETHGAEAERKHQPHKVTPRANMKFPFPELKDYKDLSHAHKLRGMLDLEKVVVVTGFSEVGP
WGNSRTRWEMEANGQFSLEGCIEMAWIMGFIKHHNGNLKSGAPYSGWVDAKTGEPVKDRDVKAKYEKQIL
EHTGIRLIEPELFGGYDPKRKGLLQEVLIDHDLEAFEVSKDEAQMFKLEHGDKVDIYEQESGQWAVRFKK
GANMYIPKALKFDRLVAGQIPTGWDAARYGVPKDIIDQVDTITLYVLISTVEALIASGITDPYEFYQYVH
VSEVGNTAGSGVGGMLSLRGMYRDRVLDKPVQKDILQESFINTMPAWINMLLLSSSGPIKTPVGACATAV
ESVEIGVDTIQSGKAKIVIVGGYDDFQEEGSYEFANMKATSNTEEEFAHGRTPKEMSRPATSTRAGFMES
HGAGIEILMQAKLAIEMGVPIYGIVGLTNTATDKEGRSVPAPGQGVLTTAREVKSKMPSRLLDIKYRKRQ
IDARRAQIKQWVENEYVEVGYELEELKAQGALTVSEEEYLASETERIQKEAKRQHREALNLWGNEFYKQD
PQISPLRGALASFGLTIDDIGVGSFHGTSTKANDKNESEVVNKQLEHLGRSKGNALPSIWQKYLTGHPKG
AAAAWMMNGVLQVLQTGLIPGNRNADNIDSVMRQYEYVLYTSRSIQTDGVKAGLLKSFGFGQVGGEVLLI
HADYILGALEEHEYEAYKIKQNARQAKSYRYLHDSMTGGPALVQVKNAPPYTPELESPVYLNPSARAQYN
NATKSWAFNAKSLVPESAKIDVDMTRAILETSAAESLGASSSVSGSRGVGVDVEMVSAINIENDTFLERN
FTQQEIDYCLSRPDPQSSFAGRWSAKEAVVKAVSSFSLETEKVWTQGAGAGLKEIEIVMAESGAPSVVFS
GAAEEAARKAGVKEMKVSISHSGAYAVAVANAL
>Mortierella_alpina_CGMCC_20262
MTTAQSNLTRPLALKQGTSEVSILVPSDVWVAAEQLREEFLISAEAAPTEEAAAAGGADDQAPEMALVAR
FLKFATDKSEQNDPSLQFIPVLKTVFLFFVTKYLKGNDIHAVTRHLAKDTRVVIINAFFSALVFLRATEA
LAPEDYTPPTSALFAAAQEGRAKLFAIFGGQGNIEEYFDELADIYTTYTTLVQDYVEDMAAVLREHARSD
DASVFHSKGLDVMGWLRSPDSKPDVAYLVSAPVSLPLIGLVQLMHYYVMLKVLDQTPAQLRDVILGSTGH
SQGIISSVVISSSATFEEFFANSRKALGLLFWIGTRSQEVYPQTTLNPAILQDSLSNNEGNPTPMLVVNS
LRASEVQKYVEATNRHLPEDRKIKIALINGPRSSICTGPPQSLYGLNLALRKLKAPTGLEQGRVPFSQRK
VKFSSRFLPITAPFHSSYLDGVSALVESDIARYDLGFDHTQMTVPVFSTDSGKDIAGSPTITMDLVNQIC
SLPVHWEKATAMAGLTHVIDFGPGGSSGVGSLTARNKDGTGVQVMLAGASEGVNRELSYKPDIFDANPAA
LRYAPNWANEFQPKLVRSVNGEIHIDTRMSRLLSKPPLMVAGMTPSTVNEGFVSAVMNAGYHVELAGGGH
YNEAAVRSKVKKIMQLTTPGAGITLNTLFINVRQWGFQAPLVPKLRREGLPMEGFCCAAGVPSLEVADEF
ITDMLSAGIRHISFKPGSAESIRQVLAIANAHPEMPIVLQWTGGRAGGHHSFEDFHQPILETYSAIRRHP
NVVLVAGSGFGGAEDTYPYLTGDWSVQLDYPPMPFDGMLFGSRVMVAKEGMASLGVKQAIVDAPGVEDSE
WEKTYKGPTGGVMTVRSELGEPIHKIATRGVKLWKEMDDTIFALPKDKRPAALLAKKDYIIKRLNADFQK
VWFGKKANGSVADLQDMTYEEVINRLMELMFIKHEERWIDHSHRNLLGDILRRIEERFVGVEKKSIVQTF
SQLDIPFAFAQEFVDTYPLTKTQLLTTEDVGYFLFLMNRRGQKPVPFIPVLDKDFEVWFKKDSLWQAEDL
AAVVDQDVQRTCILQGPAAVRYATKVDEPVKDILDGIFHSHIAWLKERYYNNNDADIPQVEYFGGKPGRF
ESALNAVLPLVKVETYDNGKVKMVETSMLESSLPKNEDWLEYLAGQDPSWFRALLTAPAVIQGKKFLDNP
LARIFRPRVSQAVHFEYTEDKLQTITVYDRRSWSASSKSSELSPSLRARLQPNELIEVVLVEKNGERLIP
FPLLFHYTPEKGYAPIHEVMEGRNERIKEFYYKLWFPSEEDQFNACLATDAFTEKFICNGEQVSTPEIKE
FCQAVGNQAELYVERRQKVVYAPMDFAIVVGWKSIIKAIFPKSIDGDLLKLVHLSNGFRMLDGAESLKQG
DIVDTVAEINAVVNNDSGKLVQVKGVVLREGKRVMEVTSEFLYRGTFVDYQNTFQKTVETPMEVKLTSAK
DVAVLKSKEWIQWAEGEHTVGPNASLVFRLNTIVRFKNKTTFSHVETTGTVSMQISTKEHVEIATVHYSN
DEETQGNPVLAYLKRSGSPIEQAIHFENGGYSVMPEGSFSSEVISPFSNEPYAKVSGDFNPIHVNPYFAD
LAELPGTITHGMWTSASTRKFVEIFAAENHPQRVTSYEVKFLSMVLPQDRLSTKLSHIGMINGKKIIKVE
TFNQNGSKVVEGTAEIDQPTIAYVFTGQGSQEQGMGMALYDSSPVAKDIWQRADRHFLENYGFSILDIVR
NNPLKKTIHFGGPKGNAIRQNYMSMRYDQVDQDGSIKSLPLFPGINETTHFYTFQSPNGLLAATQFTQPA
LTLMEKAAFEDMRSKGLIQGNCAFAGHSLGEYSALAAIGEVLPIESLVDVVFYRGMTMQVAVPRDSVGRS
NYGMVAINPSRVSPTFNDSALRYVVDAIARQSNGLLEIVNENVENWQYVAAGELSNLDALSTVLNYLKVQ
KIDLQKLMETMPLEEVKKHLSQIIAGALEKVAEKVAKDGHIKPERGVATIPLAGIDVPFHSSFLLSGVAP
FRTYLAKKINPTFINVPLLTSKYIPNLTAQPFSIEKSYIEGVYNLTSSPRLAKVLKNWIDTKLTAKQQQR
LGYTLLVELLAYQFASPVRWIETQDRLFKEYNVVRLIEVGPSPTLCGMAQRTLKFKYEAYDDALTFQRST
LCTSKDSKEIYYAMDNVESSAAVPAASAAAPVAKAAPVAAAAPAPVAVAAAGPAAAVSDVPIKALEILHV
IVAQKVKKTLEEVPLSKAIKDLVGGKSTLQNEILGDLQKEFGSSGFPEKGEEAPLEELANALQGNFNGTL
GKQTTSLIAKMMGSKMPGGYSLSTAKGYLAKAHGLGPVRADAALLVGLTMEPPARLGAVPEANAWLDSVA
QAYARRAGISLSAGAPAAGAAPVMMAAAGPAAAGPAAAIADAPIKAIDILHVIVAQKIKKTVEEVPLSKA
IKDLVGGKSTLQNEILGDLQKEFGSSGFPEKGEEAPLEDLGNALQGTFSGSLGMQTTSLIAKMMGSKMPG
GFTQSSAKAYLASSYGLGSLRADGALLLGLTMEPSARLGSEVDAKAWLDTVAQAYARRASISLGGGGGGA
VAGGAVGGAMMNSEEFNQFQAKQNAMMYQHLEIYARYLEKDLRAGEKQYEEEKLATLRLQADIDQWMAEH
GDYYAEGIKPAFSAKKARKYDSHWNWVRQDAMSLLYDMIFGRLTVVDREVVAQCIHVMNRANPQLLEFMI
YHIDNTAADRGKTYALAKEFGNMLIENCREVLEAAPVYKDVGVPTGPQTTIDNKGNILYEEVQRVGVRKL
DHYVKDMVAGGKMSEYSNRQKVQKNLAQIYKIIKAQNTMKSSSKLAIKSLYGEVIHAMNMSNTIIREEKN
RRASRVRRASAVPSADRPKKEAKKETIPFLHLKKKNPQSESGWEFSQRLTSVYLDVLTNIARDGVTFENR
MVLMTGAGKDSIGASILKGLLSGGAKVVVTTSRFSRDVTEYYQSIYQRHGSKNSSLVVVPFNGGSKQDVD
ALVNYIYDKDLKKGLGWDLDYIIPFAAISVQGKEIDNIDSQSELAHRIMLTNVLRLLGNVKAKKMEHGYD
TRPAQVILPLSPNHGTFGADGLYGESKVALETLFNRWSSESWGAYLTITGAVIGWTRGTGLMSGNNIVAE
GLEKYGVRTFSGQEMAFNILGLMHPSITNLCQVEPVWADLNGGLQYLPNLNEISANLRAEYRQTAEIRKA
IVTENTLDFKETHGAEAERKHQPHKVTPRANMKFPFPELKDYKDLSHAHKLRGMLDLEKVVVVTGFSEVG
PWGNSRTRWEMEANGQFSLEGCIEMAWIMGFIKHHNGNLKSGSPYSGWVDAKTEEPVKDRDVKAKYEKQI
LEHTGIRLIEPELFGGYDPKRKGLLQEVLIDHDLEAFEVSKEEAQMFKLEHGDKVDIYEEESGQWAVKFK
KGANMYIPKALKFDRLVAGQIPTGWDAARYGVPKDIIDQVDTITLYVLVSTVEALVASGITDPYEFYQYV
HVSEVGNTAGSGVGGMLSLRGMYRGRVMDDPVQKDILQESFINTMPAWVNMLLLSSSGPIKTPVGACATA
VESVEIGVDTIQSGKAKIVIVGGYDDFQEEGSYEFANMKATSNTEEEFAHGRTPKEMSRPATSTRSGFME
SHGAGIEILMQAKLAVEMGVPIYGIVGLTNTATDKEGRSVPAPGQGVLTTARETKGKMPSRLLDIKYRKR
QIDARRAQIKQWVENEYAELRYELDELKANNNLTVTEEEYLASETERIQKEAKRQHREALNLWGNEFYRQ
DPQISPLRGALASFGLTIDDIGVGSFHGTSTKANDKNESEVVNKQLEHLGRSKGNALPSIWQKYLTGHPK
GAAAAWMMNGVLQVLQTGLIPGNRNADNIDDTMRQYEHVLYTSRSIQTDGVKAGLLKSFGFGQVGGEVLL
IHSDYILGALEEHEYEAYKTKQQARQAKSYRYLHDSMTGGPALVQVKNAPPYSPELESPVYLNPKARAQY
NNATKSWAFNAKHLVPASEKIDVDMTRAILETSAQESLGVTSSSSRGVGVDVEMVSAINIENDTFLERNF
TQQEIDYCLSRPDPQASFAGRWSAKEAVVKAVSSFSLDSEKVWTQGAGAGLSEIEIVMAESGAPSVVFSG
AAQEAAAKAGVKEIKVSISHSGAYAVAVANAL
