# Supplementary material for: Comparative Genomics of Mortierellaceae Provides Insights into Lipid Metabolism: Two Novel Types of Fatty Acid Synthase
Source: J Fungi (Basel). 2022 Aug 23;8(9):891. doi: 10.3390/jof8090891 (PMC9503022; doi:10.3390/jof8090891)
Supplement: Supplementary file 1 [file jof-08-00891-s001.zip › Supplementary File S2.fasta]

>Mortierella_wolfii_NRRL_6351
MAAEASPSTKLFTRAEILNANALAESKNDADAPFLMIIDNKVYDVREFVPDHPGGSVILTHVGKDGTDVFETFHPESAWETLANFYVGDIVEEDRAIKNDDFAAEVRKLRDLFREMGYYDSSKAYYAFKLSFNLALWGLSAFIIAKWGQESVLANIVSASILGLFWQQCGWLAHDFLHHQVFHDRFWGDLFGAFLGGVCQGFSSSWWKDKHNTHHAAPNVHGEDPDIDTHPLLTWSEHALEMFADIPDEELTRMWSRFMVLNQTWFYFPILSFARLSWCVQSILFVLPNGQAHKPAGARVPISLVEQLSLAMHWTWYLGMMFLFVKDPLHILLYFVVSQAVCGNLLALVFSLNHNGMPVISKEEAVEMDFFTKQIITGRDVHPNLFSNWFTGGLNYQIEHHLFPSMPRHNFHKIQPAVASLCKKYGVRYHTTGMIDGTMEVFSRLSEVSKAASKLGKSI-
>Dissophora-globulifera_REB_010B
---MAAPSVRTFTRADILNANALVDAKNDVEAPFLMIIDNKVYDVREFIPDHPGGSVILTHVGKDGTDVFETFHPEAAWETLANFYVGDIAESDRAIKNDDFATEVRKLRNLFQSMGYYDSSKAYYAFKVTFNLSLWAISTAIVAKWGQTSTLANVISAAILGVFWQQCGWLAHDFLHHQVFQDRFWGDMFGAFLGGVCQGFSSSWWKDKHNTHHAAPNVHGEDPDIDTHPLLTWSEHALEMFTDVPDEELARMWSRFMVLNQTWFYFPILSFARLSWCLQSIRFVMPNGQAHKPSGARVPISLVEQLSLAMHWTWYLAIMFLFIKDPVNIAIYFLVSQAVCGNLLALVFSLNHNGMPVISKEEAVDMDFFTKQIITGRDVHPGLFANWFTGGLNYQIEHHLFPSMPRHNFSKIQPAVASLCKKYNVTYHTTGMIDGTAEVFARLNEVSKAASKMGKAK-
>Mortierella_alpina_CK1249
--MAAAPSVRTFTRAEILNAEALNEGKKDAEAPFLMIIDNKVYDVREFVPDHPGGSVILTHVGKDGTDVFDTFHPEAAWETLANFYVGDIHESDRAIKNDDFAAEVRKLRTLFQSLGYYDSSKAYYAFKVSFNLCIWGLSAFIAAKWGQTSLLANIVSASLLGVFWQQCGWLAHDFLHHQVFHDRFWGDHLGAFLGGVCQGFSSSWWKDKHNTHHAAPNVYGEDPDIDTHPLLTWSEHALEMFSDVPDEELTQMWSRFM--------------------------------AHKPAGARVPISLVEQLSLAMHWTWYLATLFLFIKDPVHMVVYFLVSQAVCGNLLAIVFSLNHNGMPVISPEEAVEMDFFTKQIITARDVHPGLFADWFTGGLNYQIEYHLFPSMPRHHFSKIQPAVESLCRKYGVRYHTTGMMAGTAEVFSRLNQISLAASKLGKSA-
>Mortierella_alpina_B6842_2
--MAAAPSVRTFTRAEILNAEALNEGKKDAEAPFLMIIDNKVYDVREFVPDHPGGSVILTHVGKDGTDVFDTFHPEAAWETLANFYVGDIDESDRAIKNDDFAAEVRKLRTLFQSLGYYDSSKAYYAFKVSFNLCIWGLSTFIVAKWGQTSTLANVLSAALLGLFWQQCGWLAHDFLHHQVFQDRFWGDLFGAFLGGVCQGFSSSWWKDKHNTHHAAPNVHGEDPDIDTHPLLTWSEHALEMFSDVPDEELTRMWSRFMVLNQTWFYFPILSFARLSWCLQSIMFVLPNGQAHKPSGARVPISLVEQLSLAMHWTWYLATMFLFIKDPVNMIVYFLVSQAVCGNLLAIVFSLNHNGMPVISKEEAVDMDFFTKQIITGRDVHPGLFANWFTGGLNYQIEPHLFPSMPRHNFSKIQPAVETLCKKYGVRYHTTGMIEGTAEVFSRLNEVSKAASKMGKAQ-
>Mortierella_alpina_GBA31_2
--MAAAPSLRTFTRAEILNAEALNEGKKDAEAPFLMIIDNKVYDVREFVPDHPGGSVILTHVGKDGTDVFDTFHPEAAWETLANFYVGDIDESDRAIKNDDFAAEVRKLRTLFQSLGYYDSSKAYYAFKVSFNLCIWGLSTFIVAKWGQTSTLANVLSAALLGLFWQQCGWLAHDFLHHQVFQDRFWGDLFGAFLGGVCQGFSSSWWKDKHNTHHAAPNVHGEDPDIDTHPLLTWSEHALEMFSDVPDEELTRMWSRFMVLNQTWFYFPILSFARLSWCLQSILFVLPNGQAHKPSGARVPISLVEQLSLAMHWTWYLATMFLFIKDPVNMMVYFLVSQAVCGNLLAIVFSLNHNGMPVISKEEAVDMDFFTKQIITGRDVHPGLFANWFTGGLNYQIEHHLFPSMPRHNFSKIQPAVETLCKKYGVRYHTTGMIEGTAEVFSRLNEVSKAASKMGKSQ-
>Mortierella_alpina_ATCC_32222
--MAAAPSVRTFTRAEILNAEALNEGKKDAEAPFLMIIDNKVYDVREFVPDHPGGSVILTHVGKDGTDVFDTFHPEAAWETLANFYVGDIDESDRDIKNDDFAAEVRKLRTLFQSLGYYDSSKAYYAFKVSFNLCIWGLSTVIVAKWGQTSTLANVLSAALLGLFWQQCGWLAHDFLHHQVFQDRFWGDLFGAFLGGVCQGFSSSWWKDKHNTHHAAPNVHGEDPDIDTHPLLTWSEHALEMFSDVPDEELTRMWSRFMVLNQTWFYFPILSFARLSWCLQSILFVLPNGQAHKPSGARVPISLVEQLSLAMHWTWYLATMFLFIKDPVNMLVYFLVSQAVCGNLLAIVFSLNHNGMPVISKEEAVDMDFFTKQIITGRDVHPGLFANWFTGGLNYQIEHHLFPSMPRHNFSKIQPAVETLCKKYNVRYHTTGMIEGTAEVFSRLNEVSKAASKMGKAQ-
>Mortierella_alpina_CCTCC_M207067
--MAAAPSVRTFTRAEILNAEALNEGKKDAEAPFLMIIDNKVYDVREFVPDHPGGSVILTHVGKDGTDVFDTFHPEAAWETLANFYVGDIDESDRDIKNDDFAAEVRKLRTLFQSLGYYDSSKAYYAFKVSFNLCIWGLSTVIVAKWGQTSTLANVLSAALLGLFWQQCGWLAHDFLHHQVFQDRFWGDLFGAFLGGVCQGFSSSWWKDKHNTHHAAPNVHGEDPDIDTHPLLTWSEHALEMFSDVPDEELTRMWSRFMVLNQTWFYFPILSFARLSWCLQSILFVLPNGQAHKPSGARVPISLVEQLSLAMHWTWYLATMFLFIKDPVNMLVYFLVSQAVCGNLLAIVFSLNHNGMPVISKEEAVDMDFFTKQIITGRDVHPGLFANWFTGGLNYQIEHHLFPSMPRHNFSKIQPAVETLCKKYNVRYHTTGMIEGTAEVFSRLNEVSKAASKMGKAQ-
>Mortierella_alpina_NRRL_66262_1
--MAAAPSMRTFTRAEILNAEALNEGKLDAEAPFLMIIDNKVYDVREFVPDHPGGSVILTHVGKDGTDVFDTFHPEAAWETLANFYVGDIDESDRDIKNDDFAAEVRKLRTLFQSLGYYDSSKAYYAFKVSFNLCIWGLSTFIVAKWGQTSTLANVLSASLLGLFWQQCGWLAHDFLHHQVFQDRFWGDLFGAFLGGVCQGFSSSWWKDKHNTHHAAPNVHGEDPDIDTHPLLTWSEHALEMFSDVPDEELTRMWSRFMVLNQTWFYFPILSFARLSWCLQSILFVMPNGQAHKPSGARVPISLVEQLSLAMHWTWYLATMFLFIKDPVNMFVYFLVSQAVCGNLLALVFSLNHNGMPVISKEEAVDMDFFTKQIITGRDVHPGLFANWFTGGLNYQIEHHLFPSMPRHNFSKIQPAVETLCKKYGVRYHTTGMIEGTAEVFSRLNEVSKAASKMGKAQ-
>Mortierella_alpina_CGMCC_20262_2
--MAAAPSMRTFTRAEILNAEALNEGKKDAEAPFLMIIDNKVYDVREFVPDHPGGSVILTHVGKDGTDVFDTFHPEAAWETLANFYVGDIHESDRDIKNDDFAAEVRKLRTLFQSLGYYDSSKAYYAFKVSFNLCIWGLSTFIVAKWGQTSTLANVVSAALLGLFWQQCGWLAHDFLHHQVFQDRFWGDLFGAFLGGVCQGFSSSWWKDKHNTHHAAPNVHGEDPDIDTHPLLTWSEHALEMFSDVPDEELTRMWSRFMVLNQTWFYFPILSFARLSWCLQSILFVMPNGQAHKPSGARVPISLVEQLSLAMHWTWYLATMFLFVKDPINMVVYFLVSQAVCGNLLALVFSLNHNGMPVISKEEAVDMDFFTKQIITGRDVHPGLFANWFTGGLNYQIEHHLFPSMPRHNFSKIQPAVETLCKKYNVRYHTTGMIEGTAEVFSRLNEVSRAASKMGKAQ-
>Mortierella_alpina_AD071
--MAAAPSMRTFTRAEILNAEALNEGKKDAEAPFLMIIDNKVYDVREFVPDHPGGSVILTHVGKDGTDVFDTFHPEAAWETLANFYVGDIDESDRDIKNDDFAAEVRKLRTLFQSLGYYDSSKAYYAFKVSFNLCIWGLSTFIVAKWGQTSTLANIISAALLGLFWQQCGWLAHDFLHHQVFQDRFWGDLFGAFLGGVCQGFSSSWWKDKHNTHHAAPNVHGEDPDIDTHPLLTWSEHALEMFSDVPDEELTRMWSRFMVLNQTWFYFPILSFARLSWCLQSILFVMPNGQAHKPSGARVPISLVEQLSLAMHWTWYLATMFLFVKDPVNMLVYFLVSQAVCGNLLALVFSLNHNGMPVISKEEAVDMDFFTKQIITGRDVHPGLFANWFTGGLNYQIEHHLFPSMPRHNFSKIQPAVETLCKKYNVRYHTTGMIEGTAEVFSRLNEVSKAASKMGKAQ-
>Mortierella_amoeboidea_CBS889.72
--MAAAPSMRTFTRAEILNAEALNEGKKDAEAPFLMIIDNKVYDVREFVPDHPGGSVILTHVGKDGTDVFDTFHPEAAWETLANFYVGDIDESDRDIKNDDFAAEVRKLRTLFQSLGYYDSSKAYYAFKVSFNLCIWGLSTFIVAKWGQTSTLANIISAALLGLFWQQCGWLAHDFLHHQVFQDRFWGDLFGAFLGGVCQGFSSSWWKDKHNTHHAAPNVHGEDPDIDTHPLLTWSEHALEMFSDVPDEELTRMWSRFMVLNQTWFYFPILSFARLSWCLQSILFVMPNGQAHKPSGARVPISLVEQLSLAMHWTWYLATMFLFVKDPVNMLVYFLVSQAVCGNLLALVFSLNHNGMPVISKEEAVDMDFFTKQIITGRDVHPGLFANWFTGGLNYQIEHHLFPSMPRHNFSKIQPAVETLCKKYNVRYHTTGMIEGTAEVFSRLNEVSKAASKMGKAQ-
>Mortierella_alpina_LL118
--MAAAPSMRTFTRAEILNAEALNEGKKDAEAPFLMIIDNKVYDVREFVPDHPGGSVILTHVGKDGTDVFDTFHPEAAWETLANFYVGDIDESDRDIKNDDFAAEVRKLRTLFQSLGYYDSSKAYYAFKVSFNLCIWGLSTFIVAKWGQTSTLANVISAALLGLFWQQCGWLAHDFLHHQVFQDRFWGDLFGAFLGGVCQGFSSSWWKDKHNTHHAAPNVHGEDPDIDTHPLLTWSEHALEMFSDVPDEELTRMWSRFMVLNQTWFYFPILSFARLSWCLQSILFVMPNGQAHKPSGARVPISLVEQLSLAMHWTWYLATMFLFVKDPVNMLVYFLVSQAVCGNLLALVFSLNHNGMPVISKEEAVDMDFFTKQIITGRDVHPGLFANWFTGGLNYQIEHHLFPSMPRHNFSKIQPAVETLCKKYNVRYHTTGMIEGTAEVFSRLNEVSRAASKMGKAQ-
>Mortierella_elongata_AG-77
--MAATPSVRTFTRSEILNAEALNEGKKDAEAPFLMIIDNKVYDVREFVPEHPGGSVILTHVGKDGTDVFDTFHPEAAWETLANFYVGDIAEHDRAIKGDDFAAEVRKLRSLFQSLGYYDSSKAYYAFKVSFNLCLWALSTFIVAKWGQTSTLATIASASILGLFWQQCGWLAHDFLHHQVFQDRFWGDLFGAFLGGVCQGFSSSWWKDKHNTHHAAPNVHGEDPDIDTHPLLTWSEHALEMFSDVPDEELTRMWSRFMVLNQTWFYFPILSFARLSWCLQSILFVLPNGQAHKPSGARVPISLVEQLSLAMHWTWYFATMFLFIKDPVNMIVYFLVSQAVCGNLLALVFSLNHNGMPVISKEEAVDMDFFTKQIITGRDVHPGLFANWFTGGLNYQIEHHLFPSMPRHNFSKIQPAVESLCKKYGVRYHTTGMVDGTAEVFARLNEVSRAASKMGKST-
>Mortierella_schmuckeri_CGMCC_20261
--MAATPSVRTFTRSEILNAEALNEGKKDAEAPFLMIIDNKVYDVREFVPDHPGGSVILTHVGKDGTDVFDTFHPEAAWETLANFYVGDIAEHDRAIKGDDFAAEVRKLRSLFQSLGYYDSSKAYYAFKVSFNLCLWGLSTFIVAKWGQTSTLATIVSAAILGLFWQQCGWLAHDFLHHQVFQDRFWGDLFGAFLGGVCQGFSSSWWKDKHNTHHAAPNVHGEDPDIDTHPLLTWSEHALEMFSDVPDEELTRMWSRFMVLNQTWFYFPILSFARLSWCLQSILFVLPNGQAHKPSGARVPISLVEQLSLAMHWTWYFATMFLFIKDPVNMVIYFLVSQAVCGNLLALVFSLNHNGMPVISKEEAVDMDFFTKQIITGRDVHPGLFANWFTGGLNYQIEHHLFPSMPRHNFSKIQPAVESLCKKYGVRYHTTGMVDGTAEVFARLNEVSKAASKMGKST-
>Mortierella_antarctica_KOD_1030
--MVAT---RTYTRSEILNAEALNDAKKDADAPFLMIIDNKVYDVREFVPDHPGGSVILTHVGKDGTDVFDTFHPEAAWETLANFYVGDIAEHDRAIKNDDFAAEVRKLRTLFQSLGYYDSSKAYYAFKVSFNLCLWALSTFIVAKWGQTSTLANVISASILGLFWQQCGWLAHDFLHHQVFQDRFWGDLFGAFLGGVCQGFSSSWWKDKHNTHHAAPNVHGEDPDIDTHPLLTWSEHALEMFSDVPDEELTKMWSRFMVLNQTWFYFPILSFARLSWCLQSIMFVMPNGQAHKPSGARVPISLVEQLSLAMHWTWYLATMFLFIKDPVNIFVYFLVSQAVCGNLLALVFSLNHNGMPVISQEEAVDMDFFTKQIITGRDVHPGLFANWFTGGLNYQIEHHLFPSMPRHNFSKIQPAVASLCKKYGVRYHTTGMIDGTAEVFARLNEVSKAASKLGKSA-
>Mortierella_epicladia_AD058
--MVAT---RTFTRSEILNAEALNEAKKDADAPFLMIIDNKVYDVREFVPDHPGGSVILTHVGKDGTDVFDTFHPEAAWETLANFYVGDIAENDRAIKNDDFAAEVRKLRTLFQSLGYYDSSKAYYAFKVSFNLCLWALSTFIVAKWGQTSTLANVISASILGLFWQQCGWLAHDFLHHQVFQDRFWGDLFGAFLGGVCQGFSSSWWKDKHNTHHAAPNVHGEDPDIDTHPLLTWSEHALEMFSDVPDEELTKMWSRFMVLNQTWFYFPILSFARLSWCLQSILFVLPNGQAHKPSGARVPISLVEQLSLAMHWTWYLATMFLFIKDPVNIFVYFLVSQAVCGNLLALVFSLNHNGMPVISQEEAVDMDFFTKQIITGRDVHPGLFANWFTGGLNYQIEHHLFPSMPRHNFSKIQPAVESLCKKYGVRYHTTGMIDGTAEVFARLNEVSKAASKLGKSA-
>Mortierella_verticillata_NRRL_6337
--MVAT---RTFTRSEILNAEALNEGKKNADAPFLMIIDNKVYDVREFVPDHPGGSVILTHVGKDGTDVFDTFHPEAAWETLANFYVGDIAENDRAIKNDDFAAEVRKLRTLFQSLGYYDSSKAYYAFKVSFNLCLWALSTFIVAKWGQTSTLANVLSASILGLFWQQCGWLAHDFLHHQVFQDRFWGDLFGAFLGGVCQGFSSSWWKDKHNTHHAAPNVHGEDPDIDTHPLLTWSEHALEMFSDVPDEELTKMWSRFMVLNQTWFYFPILSFARLSWCLQSIMFVMPNGQAHKPSGARVPISLVEQLSLAMHWTWYFATMFLFIKDPVNIMVYFLVSQAVCGNLLALVFSLNHNGMPVISKEEAVDMDFFTKQIITGRDVHPGLFANWFTGGLNYQIEHHLFPSMPRHNFSKIQPAVASLCKKYNVRYHTTGMVDGTAEVFARLNEVSRAASKMGKSA-
>Mortierella_alpina_NRRL_66262_2
MATTNIPAVRTFTRSEVLHADALNEGKKHAEAPLLMIIDNKVYDVREFVPDHPGGSVILTHVGKDGTDVFETFHPEAAWETLANFYVGDIVESDRAIENDEFAAEVRKLRTLFHSLGYYDSSKAYYAFKVSFNLCIWSLSALIVAKWGRTSTLANIVSASLLGVFWQQCGWLAHDFLHHQVFHDRFWGDLFGAFLGGVCQGFSSSWWKDKHNTHHAAPNVHGEDPDIDTHPLLTWSEHALEMFSDVPEEELTQMWSRFMVVNQTWFYFPILSFARLSWCIQSILFVLPNGQAHKPAGARVPISLVEQLSLAMHWTWYLATMFLFIQDPIHMLLYFLVSQAVCGNLLALVFSLNHNGMPVISQEEAVEMDFFTKQIITGRDVHPGLFADWFTGGLNYQIEHHLFPSMPRHHFSKIQPAVESLCKKHGVRYHTTGMVAGTAEVFSRLNEVSLAASKLGKSA-
>Mortierella_alpina_GBA31_1
--------MRTFTRSEVLNADALNDGKKNAEAPFLMIIDNKVYDVREFVPDHPGGSVILTHVGKDGTDVFETFHPEAAWETLANFYVGDITESDRAIENDEFAAEVRKLRTLFQSLGYYNSSKTYYAFKVSFNLCIWGLSAFMVARWGQTSTLANVVSASLLGVFWQQCGWLAHDFLHHQVFHDRFWGDLFGAFLGGVCQGFSSSWWKDKHNTHHAAPNVHGEDPDIDTHPLLTWSEHALEMFSDVPDEELAHMWSRFMVVNQTWFYFPILSFARLSWCIQSILFVLPNGQAHKPAGARVPISLVEQLSLAMHWTWYLATMFLFIKDPVNMMVYFLVSQAVCGNLLAIVFSLNHNGMPVISQEEAVEMDFFTKQIITGRDVHPGWFADWFTGGLNYQIEHHLFPSMPRHHFSKIQPTVESLCKKYGVRYHTTGMLDGTAEVFARLNEVSRAASKLGKSA-
>Mortierella_alpina_CGMCC_20262_1
MATTGTPSFRTFTRSEVLHADALKEGNKNAEAPFLMIIDNKVYDVREFVPDHPGGSVILTHVGKDGTDVFETFHPEAAWETLANFYIGDIVESDRAIENDEFAAEVRKLRTLFYSLGYYDSSKAYYAFKVSFNLCIWGLSAFIVARWGQTSTLANIVSASLLGVFWQQCGWLAHDFLHHQVFHDRFWGDLLGAFLGGVCQGFSSSWWKDKHNTHHAAPNVHGEDPDIDTHPLLTWSEHALEMFSDVPDEELTRMWSRFMVVNQTWFYFPILSFARLSWCIQSILFVLPNGQAHKPAGARVPISLVEQLSLAMHWTWYLATMFLFIKDPANMMVYFLVSQAVCGNLLAIVFSLNHNGMPVISQEEAVEMDFFTKQIITGRDVHPGLFADWFTGGLNYQIEHHLFPSMPRHHFSKIQPAVESLCKKYGVRYHTTGMIAGTAEVFSRLNEVSLAARKLGKAGF
>Mortierella_alpina_AD072
-----------------------------------MIIDNKVYDVREFIPDHPGGSVILTHVGKDGTDVFETFHPEAAWETLANFYVGDIVESDRAIENDEFAAEVRKLRTLFYSLGYYDSSKVYYAFKVSFNLCIWGLSAFIVAKWGQTSTLANVISASLLGVFWQQCGWLAHDFLHHQVFHDRFWGDLFGAFLGGVCQGFSSSWWKDKHNTHHAAPNVHGEDPDIDTHPLLTWSEHALEMFSDVPDEELTQMWSRFMVLNQAWFYFPILSFARLSWCIQSILFVLPNGQAHKPAGARVPISLVEQLSLAMHWTWYLATMFLFIKDPVNMMVYFLVSQAVCGNLLAIVFSLNHNGMPVISQEEAVEMDFFTKQIITGRDVYPGWFADWFTGGLNYQIEHHLFPSMPRHHFSKIQPAVESLCKKYGVRYHTTGMIAGTAEVFSRLNEVSQAASKLGKSA-
>Mortierella_alpina_B6842_1
MTTIDTPSVRAFTRSEVLHADALNEGKKNAEAPFLMIIDNKVYDVREFIPDHPGGSVILTHVGKDGTDVFETFHPEAAWETLANFYVGDIVESDRAIANDEFAAEVRKLRTLFYSLGYYDSSKAYYAFKVSFNLCIWGLSALIVAKWGQTSTLANVISASLLGVFWQQCGWLAHDFLHHQVFHDRFWGDLFGAFLGGVCQGFSSSWWKDKHNTHHAAPNVHGEDPDIDTHPLLTWSEHALEMFSDVPDEELTQMWSRFMVLNQTWFYFPILSFARLSWCIQSILFVLPNGQAHKPAGARVPISLVEQLSLAMHWTWYLATMFLFIKDPVNMMVYFLVSQAVCGNLLAIVFSLNHNGMPVISQEEAVEMDFFTKQIITGRDVYPGWFADWFTGGLNYQIEHHLFPSMPRHHFSKIQPAVESLCKKYGVRYHTTGMIAGTAEIFSRLNEVSQAASKLGKSA-
