# Supplementary material for: Comparative Genomics of Mortierellaceae Provides Insights into Lipid Metabolism: Two Novel Types of Fatty Acid Synthase
Source: J Fungi (Basel). 2022 Aug 23;8(9):891. doi: 10.3390/jof8090891 (PMC9503022; doi:10.3390/jof8090891)
Supplement: Supplementary file 1 [file jof-08-00891-s001.zip › Supplementary File S3.txt]

>Dissophora-globulifera_REB_010B_ELOVL2
MASLSQLPFKLPQDYFIDLARTVGVYTAPYLDPVEAAIVDQLEKYAPTAVHHVRGFLAAVESPLARELPLMNPFHVLLIS
LGYLFTIFVGMRIMKNFNRFEVKTFSLLHNFVLVSISAYMCGGVLYEAYQAKYTLFENQADHSAAGLPMAKMIWLFYFSK
TMEFIDTMIMIVKKNNRQVSFLHVYHHCSIFTIWWLVTFVAPTGEAYFSAALNSFIHVIMYGYYFLSALGFKQVSFIKFY
ITRSQMTQFCMMMIQSSWDMYSMKVLGRPGYPFFITALLFVYMWTMLGLFYNFYRKNAKLAKEAKKVKAAAAATEKAKKL
Q
>Mortierella_alpina_AD071_ELOVL2
MESIAQFLPSKMPQDLFIDLAAAIGVRAAPYVDPLEAALVSQAEKYFPTIVHHTRGFLVAVESPLVRELPLMNPFHVLLI
ALGYLITVFVGMQIMKHFDRFEVKTFSLFHNFCLVSISAYMCGGILYEAYQANYGLFENAADHTAQGLPMAKMIWLFYFS
KIMEFVDTMIMVLKKNNRQISFLHVYHHSSIFTIWWLVTFVAPNGEAYFSAALNSFIHVIMYGYYFLSALGFKQVSFVKF
YITRSQMTQFCMMSIQSSWDMYAMKVLGRPGYPFFITALLWFYMWTMLGLFYNFYRKNAKLAKQAKADAAKEKARKLQ
>Mortierella_alpina_AD072_ELOVL2
MESIAQFLPSKMPQDLFIDLARAIGVQAAPYVDPLEAALVAQAEKFFPTVVHHTRGFLVAVESPLARELPLMNPFHVLLI
ALAYLVTVFVGMQIMKNFERFEVKTFSLFHNFCLVSISAYMCGGILYEAYQANYGLFENAADHTVQGLPMAKMIWLFYFS
KIMEFVDTMIMVLKKNNRQISFLHVYHHSSIFTIWWLVTFVAPNGEAYFSAALNSFIHVIMYGYYFLSALGFKQVSFIKF
YITRSQMTQFCMMSIQSSWDMYAMKVLGRPGYPFFITALLWFYMWTMLGLFYNFYRKNAKLAKQAKIDAAKEKARKLQ
>Mortierella_alpina_ATCC_32222_ELOVL2
MESIAPFLPSKMPQDLFMDLATAIGVRAAPYVDPLEAALVAQAEKYIPTIVHHTRGFLVAVESPLARELP
LMNPFHVLLIVLAYLVTVFVGMQIMKNFERFEVKTFSLLHNFCLVSISAYMCGGILYEAYQANYGLFENA
ADHTFKGLPMAKMIWLFYFSKIMEFVDTMIMVLKKNNRQISFLHVYHHSSIFTIWWLVTFVAPNGEAYFS
AALNSFIHVIMYGYYFLSALGFKQVSFIKFYITRSQMTQFCMMSVQSSWDMYAMKVLGRPGYPFFITALL
WFYMWTMLGLFYNFYRKNAKLAKQAKADAAKEKARKLQ
>Mortierella_alpina_B6842_ELOVL2
MESIAQFLPSKMPQDLFIDLARAIGVQAAPYVDPLEAALVAQAEKFFPTVVHHTRGFLVAVESPLARELP
LMNPFHVLLIALAYLVTVFVGMQIMKNFERFEVKTFSLFHNFCLVSISAYMCGGILYEAYQANYGLFENA
ADHTVQGLPMAKMIWLFYFSKIMEFVDTMIMVLKKNNRQISFLHVYHHSSIFTIWWLVTFVAPNGEAYFS
AALNSFIHVIMYGYYFLSALGFKQVSFIKFYITRSQMTQFCMMSIQSSWDMYAMKVLGRPGYPFFITALL
WFYMWTMLGLFYNFYRKNAKLAKQAKIDAAKEKARKLQ
>Mortierella_alpina_CCTCC_M207067_ELOVL2
MEFVDTMIMVLKKNNRQISFLHVYHHSSIFTIWWLVTFVAPNGEAYFSAALNSFIHVIMYGYYFLSALGF
KQVSFIKFYITRSQMTQFCMMSVQSSWDMYAMKVLGRPGYPFFITALLWFYMWTMLGLFYNFYRKNAKLA
KQAKADAAKEKARKLQ
>Mortierella_alpina_CK1249_ELOVL2
MESIAPFLPSKMPQDLFIDLATAIGVRAAPYVDPLEAALVAQVEKYLPTVVHHTRGFLVAAESPLARELPLMNPFHVLLI
VLAYLATVFVGMQIMKNFERFEVKTFSLLHNFCLVSISAYMCGGILYEAYQANYGLFENAADHTFKGLPMAKMIWLFYFS
KIMEFVDTMIMVLKKNNRQISFLHVYHHSSIFTIWWLVTFVAPNGEAYFSAALNSFIHVIMYGYYFLSALGFKQVSFVKF
YITRSQMTQFCMMSVQSSWDMYAMKVLGRPGYPFFITALLWFYMWTMLGLFYNFYRKNAKLAKQAKADAAKEKARKLQ
>Mortierella_alpina_GBA31_ELOVL2
MESIAQFLPSKMPQDLFIDLAAAIGVRAAPYVDPLEAALVAQAEKFFPTVVHHTRGFLVAVESPLARELPLMNPFHVLLI
ALAYLVTVFVGMQIMKNFERFEVKTFSLLHNFCLVSISAYMCGGILYEAYQANYGLFENAADHTIQGLPMAKMIWLFYFS
KIMEFVDTMIMVLKKNNRQISFLHVYHHSSIFTIWWLVTFVAPNGEAYFSAALNSFIHVIMYGYYFLSALGFKQVSFIKF
YITRSQMTQFCMMSIQSSWDMYAMKVLGRPGYPFFITALLWFYMWTMLGLFYNFYRKNAKLAKQAKADAAKEKARKLQ
>Mortierella_alpina_LL118_ELOVL2
MESIAQFLPSKMPQDLFIDLAAAIGVRAAPYVDPLEAALVSQAEKYFPTIVHHTRGFLVAVESPLVRELPLMNPFHVLLI
ALGYLITVFVGMQIMKHFDRFEVKTFSLFHNFCLVSISAYMCGGILYEAYQANYGLFENAADHTAQGLPMAKMIWLFYFS
KIMEFVDTMIMVLKKNNRQISFLHVYHHSSIFTIWWLVTFVAPNGEAYFSAALNSFIHVIMYGYYFLSALGFKQVSFVKF
YITRSQMTQFCMMSIQSSWDMYAMKVLGRPGYPFFITALLWFYMWTMLGLFYNFYRKNAKLAKQAKADAAKEKARKLQ
>Mortierella_alpina_NRRL_66262_ELOVL2
MESIAQFLPSKMPQDLFMDLASAIGVRAAPYVDPLEAALVAQAEKYFPTIVHHTRGFLVAVESPLARELPLMNPFHVLLI
ALAYLVTVFVGMQIMKNFERFEVKTFSLFHNFCLVSISAYMCVGILYEAYQANYGLFENVADHTLKGLPMAKMIWLFYFS
KIMEFVDTMIMVLKKNNRQISFLHVYHHSSIFTIWWLVTFVAPNGEAYFSAALNSFIHVIMYGYYFLSALGFKQVSFIKF
YITRSQMTQFCMMSIQSSWDMYAMKVLGRPGYPFFITALLWFYMWTMLGLFYNFYRKNAKLAKQAKADAAKEKARKLQ
>Mortierella_amoeboidea_CBS889.72_ELOVL2
MESIAQFLPSKMPQDLFIDLAAAIGVRAAPYVDPLEAALVSQAEKYFPTIVHHTRGFLVAVESPLVRELP
LMNPFHVLLIALGYLITVFVGMQIMKHFDRFEVKTFSLFHNFCLVSISAYMCGGILYEAYQANYGLFENA
ADHTAQGLPMAKMIWLFYFSKIMEFVDTMIMVLKKNNRQISFLHVYHHSSIFTIWWLVTFVAPNGEAYFS
AALNSFIHVIMYGYYFLSALGFKQVSFVKFYITRSQMTQFCMMSIQSSWDMYAMKVLGRPGYPFFITALL
WFYMWTMLGLFYNFYRKNAKLAKQAKADAAKDKARKLQ
>Mortierella_antarctica_KOD_1030_ELOVL2
MESIAQFLPSKTPQDLFIDLARAIGVQAAPYVDPLEEAFLAQMEKLFPTAVHHFRGFLVAIESPLTAELPLMNPFHVVLI
AIAYLIAVFVGMAIMKNFSRFEVKTFSLLHNFCLVSISAYMCGGILYEAWKANYGLFENVADHTPAGLPMAKMIWLFYFS
KIMEFVDTMIMVVKKNNRQISFLHVYHHCSIFTIWWLVTFVAPNGEAYFSAALNSFIHVVMYGYYFLSALGVKQVSFVKF
FITRAQMTQFCMMSIQSSWDMYAMKIQGRPGYPFFITALLWFYMWTMLGLFYNFYRKNAKAAKIAKADAAKEKTKKLQ
>Mortierella_elongata_AG-77_ELOVL2
MESISQFIPNKLPQDLFIDFATAFGVRAAPYVDPLEDALTAQMEKFFPALVHHYRAFLTAVESPLAAQLPLMNPFHVVLI
VIAYLVTVFVGMQIMKNFNRFEVKTFSLFHNFCLVSISAYMCGGILYEAYQSKYGLFENLADHTSTGFPMAKMIWLFYFS
KIMEFVDTMIMVLKKNNRQISFLHVYHHSSIFAIWWLVTFVAPNGEAYFSAALNSFIHVIMYGYYFLSALGFKQVSFIKF
YITRSQMTQFCMMSVQSSWDMFAMKVMGRPGYPFFITALLWFYMWTMLGLFYNFYRKNAKLAKQAKADAAKEKSKKLQ
>Mortierella_epicladia_AD058_ELOVL2
MESIAQFLPSKTPQDLFIDLARAIGVQAAPYVDPLEEAFSAQMEKLFPTAVHHFRGFLVAVESPLTAELPLMNPFHVALI
AIAYLITVFMGMAIMKNFSRFEVKTFSLLHNFCLVSISAYMCGGILYEAWKANYGLFENVADHTPAGLPMAKMIWLFYFS
KIMEFVDTMIMVVKKNNRQISFLHVYHHCSIFTIWWLVTFVAPNGEAYFSAALNSFIHVVMYGYYFLSALGVKQVSFVKF
FITRAQMTQFCMMSIQSSWDMYAMKVQGRPGYPFFITALLWFYMWTMLGLFYNFYRKNAKAAKIAKAEAAKEKSKKLQ
>Mortierella_gamsii_NVP60_ELOVL2
MESISQFIPNKLPQDLFIDFATAFGVRAAPYVDPLEDALTAQMEKFFPALVHHYRAFLTAVESPLAAQLPLMNPFHVLLI
VIAYLAAVFVGMQIMKNFNRFEVKSFSLFHNFCLVSISAYMCGGVLYEAYKAKYGLFENVADHTSAGFPMAKMIWLFYFS
KIMEFVDTMIMVLKKNNRQISFLHVYHHSSIFAIWWLVTFVAPNGEAYFSAALNSFIHVIMYGYYFLSALGFKQVSFVKF
YITRSQMTQFCMMSIQSSWDMYAMKIMGRPGYPFFITALLWFYMWTMLGLFYNFYRKNAKLAKQAKADAAKEKSKKLQ
>Mortierella_verticillata_NRRL_6337_ELOVL2
MESIAQFLPSKTPQDFFIDLARAIGVQAAPYVDPLEAALSAQMEKLFPTAVHHVRGFLVAVESPLVAELPLMNPFHVALI
AIAYLIVVFVGMQIMKNFNRFEVKTFSLLHNFCLVSISAYMCGGILYEAWRANYGLFENVADHSPAGLPMAKMIWLFYFS
KIMEFVDTMIMVVKKNNRQISFLHVYHHCSIFTIWWLVTFVAPNGEAYFSAALNSFIHVVMYGYYFLSALGVKQVSFVKF
FITRAQMTQFCMMSIQSSWDMFAMKVQGRPGYPFFITALLWFYMWTMLGLFYNFYRKNAKAAKLAKAEAAKEKSKKLQ
>Actinomortierella_wolfii_NRRL_6351_ELOVL2
MEAIQTLLPDKLPQDLFIDFARWVGVKAAPVVDPLEAELTKQAEQLFPEAVNTVRNFLTAVESPLARELPLMNPFHVLLL
VLGYFGAIIVGMQIMKHLPRFEVKTFSLFHNFCMVSLSAYMAVGILYQAFLAKYSLFENLADHTLAGLPMAKMIWLFYFS
KILEFIDTMIMVVKKNNRQISFLHVYHHSSIFAIWWLVTFVAPNGEAYFSAFLNSFIHVIMYGYYFLSALGIKQVAFVKP
FITSGQLTQFCLMMGQSMWDMYAMKILGRPGYPFFITALLFFYMWTMIGLFMNFYRQNYKKGAAAKKDAKAAKAAKEKKL
Q
>Mortierella_schmuckeri_CGMCC_20261_ELOVL2
MESISQFIPNKLPQDLFIDFATAFGVRAAPYVDPLEDALTAQMEKFVPALVHHYRAFLTAVESPLAAKLP
LMNPFHVLLIVIAYLAAVFFGMQIMKNFNRFEVKTFSLFHNFCLVSISAYMCVGILYEAYQAKYGLFENL
ADHTSTGFPMAKMIWLFYFSKIMEFVDTMIMVLKKNNRQISFLHVYHHSSIFAIWWLVTFVAPNGEAYFS
AALNSFIHVIMYGYYFLSALGFKQVSFIKFYITRSQMTQFCMMSIQSSWDMYAMKVLGRPGYPFFITALL
WFYMWTMLGLFYNFYRKNAKLAKQAKADAAKEKSKKLQ
>Mortierella_alpina_CGMCC_20262_ELOVL2
MESIAQFLPSKMPQDLFIDLAAAIGVRAAPYVDPLEAALVAQAEKYIPTIVHHTRGFLVAVESPLVRELP
LMNPFHVLLIVLAYLVTVFVGMQIMKNFDRFEVKTFSLFHNFCLVSISAYMCGGILYEAYQANYGLFENA
ADHTAKGFPMAKMIWLFYFSKIMEFVDTMIMVLKKNNRQISFLHVYHHSSIFTIWWLVTFVAPNGEAYFS
AALNSFIHVIMYGYYFLSALGFKQVSFVKFYITRSQMTQFCMMSIQSSWDMYAMKVLGRPGYPFFITALL
WFYMWTMLGLFYNFYRKNAKLAKQAKADAAKEKARKLQ
>Dissophora-globulifera_REB_010B_ELOVL6
MSHFLATLQPGPRPAGVPFPEYYDFFMDWKTPFALAGLYCLMVTLWNPKEGKVSRMVASSSSAPIKPAQKSESGTLMTAF
VFVHNVLLCLYSALTFYNVAPALGHSYRTHSFYDALCDTDHSFWDNALGYWGYIFYLSKYYEVIDTIIILLKGRRSSLLQ
TYHHAGAMITMWSGINYQANPIWLFVVLNSFIHTIMYCYYACTSIGLHPPGKKYLTSMQISQFLIGMSVAMTNLVIPGCV
VTHGAQLAVWVNIAYLFPLTYLFVDFARRTYSKRGGSSSSSNNGRVSDASSASSASLKKSQ
>Mortierella_alpina_AD071_ELOVL3
MESIQILKDLGTKYLRLNFDDDRHIFHNTDHWAIAPQPKDILYPEYYDLLVNWRTPFVVAALYVLMVVLLNPKQGKVSRV
VAADNAAKAAGANKKKEELSQSSPFMTALVFVHNTILCIYSAWTFYGMFFAWKKALSTHTFMEAVCDADGTFWDSLGYYS
YYFYLSKYYEIVDTIIILLKGRRSSLLQTYHHAGAIITMYMGYNYRAHPIWIFTTFNSFVHTIMYAYYAATSIGVKPPGK
KYITSMQITQFWTGTALAFWYEFGAPTGCFSNPGSRFAIWTVLVYVFPLIYLFTAFARKMYGSRIRAAAAKGKKEE
>Mortierella_alpina_AD072_ELOVL3
MESIQILKDLGTKYLRLNFDDDRRIFHNTDNWAIAPQPKDILYPEYYDLLVNWRTPFVVAALYVLMVVLLNPKQGKVSRV
VAADNAAKAGSSKKQELSQSSPFMTALVFVHNTILCIYSAWTFYGMFFAWKKALSTHTFMEAVCDTDGTFWESLGYYSYY
FYLSKYYEIVDTIIILLKGRRSSLLQTYHHAGAIITMYMGYNYRAHPIWIFTTFNSFVHTIMYAYYAATSIGVKPPGKKY
ITSMQITQFWTGTALAFWYELGSPKGCFTNPGSRFAIWTVLVYVFPLIYLFTAFARKMYGSRIRAAAAAKAKKEE
>Mortierella_alpina_ATCC_32222_ELOVL3
MESIQILKDLGTKYLRLNFDDERHIFHNTDHWAIAPQPKDILYPEYYDLLVNWRTPFAVAALYVLMVVLL
NPKQGKVSRVVAADNAAKAAGASKKQELSQSSPFMTALVFVHNTILCIYSAWTFYGMFFAWKKALSTHTF
MEAVCDTDGTFWDSLGYYSYYFYLSKYYEIVDTIIILLKGRRSSLLQTYHHAGAIITMYMGYNYRAHPIW
IFTTFNSFVHTIMYAYYAATSIGVKPPGKKYITSMQITQFWTGTVLAFWYELGAPKGCFSNPGSRFAIWT
VLVYVFPLIYLFTAFARKMYGNRVRAAAAKGKKEE
>Mortierella_alpina_B6842_ELOVL3
MESIQILKDLGTKYLRLNFDDDRRIFHNTENWAIAPQPKDILYPEYYDLLVNWRTPFVVAALYVLMVVLL
NPKQGKVSRVVAADNAAKAGSSKKQELSQSSPFMTALVFVHNTILCIYSAWTFYGMFFAWKKALSTHTFM
EAVCDTDGTFWESLGYYSYYFYLSKYYEIVDTIIILLKGRRSSLLQTYHHAGAIITMYMGYNYRAHPIWI
FTTFNSFVHTIMYAYYAATSIGVKPPGKKYITSMQITQFWTGTALAFWYELGSPKGCFTNPGSRFAIWTV
LVYVFPLIYLFTAFARKMYGNRIRAAAAAKAKKEE
>Mortierella_alpina_CCTCC_M207067_ELOVL3
MESIQILKDLGTKYLRLNFDDERHIFHNTDHWAIAPQPKDILYPEYYDLLVNWRTPFAVAALYVLMVVLL
NPKQGKVSRVVAADNAAKAAGASKKQELSQSSPFMTALVFVHNTILCIYSAWTFYGMFFAWKKALSTHTF
MEAVCDTDGTFWDSLGYYSYYFYLSKYYEIVDTIIILLKGRRSSLLQTYHHAGAIITMYMGYNYRAHPIW
IFTTFNSFVHTIMYAYYAATSIGVKPPGKKYITSMQITQFWTGTVLAFWYELGAPKGCFSNPGSRFAIWT
VLVYVFPLIYLFTAFARKMYGNRVRAAAAKGKKEE
>Mortierella_alpina_CK1249_ELOVL3
MESIQILRDLGTKYLRLNFDDDRHIFHNTDHWAIAPQPKGILYPEYYDLLVNWRTPFAVAALYVLMVVLLNPKQGKVSRV
VAADNAAKTAGASKKQELSQSSPFMTALVFVHNTILCIYSAWTFYGMFFAWKKALSTHTFMEAVCDTDGTFWDSLGYYSY
YFYLSKYYEIVDTIIILLKGRRSSLLQTYHHAGAIITMYMGYNYRAHPIWIFTTFNSFVHTIMYAYYAATSIGVKPPGKK
YITSMQITQFWTGTALAFWYEFGAPKGCFSNPGSRFAIWTVLVYVFPLIYLFTAFARKMYGSRVRAAAAKVKKEE
>Mortierella_alpina_GBA31_ELOVL3
MESIQILKDLGTKYLRLNFDDDRHIFHNTDSWAIAPQPKDILYPEYFDLLVNWRTPFVVAALYVLMVVLLNPKQGKVSRV
VAADNAAKASGASKKEELSQSSPFMTALVFVHNTILCIYSAWTFYGMFFAWKKALSTHTFMEAVCDTDGTFWDSLGYYSY
YFYLSKYYEIVDTIIILLKGRRSSLLQTYHHAGAIITMYMGYNYRAHPIWIFTTFNSFVHTIMYAYYAATSIGVKPPGKK
YITSMQITQFWTGTALAFWYEFGAPKGCFTNPGSRFAIWTVLVYVFPLIYLFTTFARKMYGSRIRAAAAKAKKEE
>Mortierella_alpina_LL118_ELOVL3
MESIQILKDLGTKYLRLNFDDDRHIFHNTDHWAIAPQPKDILYPEYYDLLVNWRTPFVVAALYVLMVVLLNPKQGKVSRV
VAADNAAKAAGANRKKEELSQSSPFMTALVFVHNTILCIYSAWTFYGMFFAWKKALSTHTFMEAVCDADGTFWDSLGYYS
YYFYLSKYYEIVDTIIILLKGRRSSLLQTYHHAGAIITMYMGYNYRAHPIWIFTTFNSFVHTIMYAYYAATSIGVKPPGK
KYITSMQITQFWTGTALAFWYEFGAPTGCFSNPGSRFAIWTVLVYVFPLIYLFTAFARKMYGNRIRAAAAKGKKEE
>Mortierella_alpina_NRRL_66262_ELOVL3
MDAIQILKDLGTKYLLLNFDDDRRIFHNTDHWAIAPQPRDILYPEYYDLLVNWRTPFVVAALYVLMVVLLNPKQGKVSRV
VAADNAAKAAGASKKQELSQSSPFMTALVFVHNTILCIYSAWTFYGMFFAWKKALSTHTFMEAVCDTDGTFWDSLGYYSY
YFYLSKYYEIVDTIIILLKGRRSSLLQTYHHAGAIITMYMGYNYRAHPIWIFTTFNSFVHTIMYAYYAATSIGVKPPGKK
YITSMQITQFWTGTALAFWYELGAPKGCFSNPGSRFAIWTVLVYVFPLIYLFMAFAKKTYGNRTRAAAAAAAAKGKKEE
>Mortierella_amoeboidea_CBS889.72_ELOVL3
MESIQILKDLGTKYLRLNFDDDRHIFHNTDHWAIAPQPKDILYPEYYDLLVNWRTPFVVAALYVLMVVLL
NPKQGKVSRVVAADNAAKAAGANKKKEELSQSSPFMTALVFVHNTILCIYSAWTFYGMFFAWKKALSTHT
FMEAVCDADGTFWDSLGYYSYYFYLSKYYEIVDTIIILLKGRRSSLLQTYHHAGAIITMYMGYNYRAHPI
WIFTTFNSFVHTIMYAYYAATSIGVKPPGKKYITSMQITQFWTGTALAFWYEFGAPTGCFSNPGSRFAIW
TVLVYVFPLIYLFTAFARKMYGSRIRAAAAKGKKEE
>Mortierella_verticillata_NRRL_6337__ELOVL4
MKQLFLLLTSPQDFFIDFARTVGVHAAPYVDPLENAIVSQLENVAPTAVHHVRDFLVTFESPLARELPLMNPFHVLLIAS
AYLVAVFLGVQIMKNFERFEIKTFSLIHNFVLVLISAYMCGGILYQAYQANYGLYGNMIDHSVKGLPMAKMIWLFYFSKI
MEFVDTMIMVLKKNNRQISFLHVYHHCSILTVTWVCTLISPNGEAYFSSAVNSFIHVIMYGYYFLSALGFKQVSFIKFYI
TRSQMIQFCMVMIQSSWNMYSIKVLGRPGPFFLAVLMWVYMWTMLGLFLNFYRKNTKLVKQAKAAEEKAKKLH
>Mortierella_alpina_CGMCC_20262_ELOVL3
MESIQILKDLGTKYLRLNFDDERHIFHNTDNWAIAPQPKDILYPEYYDLLVNWRTPFVVAALYVLMVVLL
NPKQGKVSRVVAADNAAKAAGASKKKEELSQSSPFMTALVFVHNTILCVYSAWTFYGMFFAWKKALSTHT
FMEAVCDSDGTFWDSLGYYSYYFYLSKYYEIVDTIIILLKGRRSSLLQTYHHAGAIITMYMGYNYRAHPI
WIFTTFNSFVHTIMYAYYAATSIGVKPPGKKYITSMQITQFWTGTALAFWYEFGAPMGCFTNPGSRFAIW
TVLVYVFPLIYLFTAFARKMYGSRIRAAAAKGKKEE
